# Supplementary material for: Computational identification of deleterious synonymous variants in human genomes using a feature-based approach
Source: BMC Med Genomics. 2019 Jan 31;12(Suppl 1):12. doi: 10.1186/s12920-018-0455-6 (PMC6357349; doi:10.1186/s12920-018-0455-6)
Supplement: Supplementary file 1 — Deleterious and benign sSNVs used in the training set. (XLS 180 kb) [file 12920_2018_455_MOESM1_ESM.xls]

## Sheet: Additional file 1
Additional file 1 Deleterious and benign sSNVs used in the training set
Class	Chr	Pos	Ref	Alt	Gene	Assembly	Source	SR-	MES	TFBS	DSP	TE	MDE	DVE	ese-dens	verPhyloP	dPSIZ
Deleterious	4	89052213	C	T	ABCG2	GRCh37	dbDSM	0.0417	8.99	0	1	-0.000121443	0.0131	1	0.31	6.018	-2.577
Deleterious	4	3231661	G	A	HTT	GRCh37	dbDSM	0.04	6.31	1	48	-0.000298975	0.6154	0.3077	0.3	5.139	-1.308
Deleterious	17	42992714	C	T	GFAP	GRCh37	dbDSM	0.0316	0	1	321	-0.000762426	0	0	0	-3.407	0
Deleterious	2	234602277	G	T	UGT1A6	GRCh37	dbDSM	0.0082	0	1	166	0.00103886	0	0	0	0.011	1.929
Deleterious	15	72641434	A	T	HEXA	GRCh37	dbDSM	0	6.04	0	15	-0.00290228	0.1657	0.9227	0.36	-0.776	-0.813
Deleterious	11	108127067	G	A	ATM	GRCh37	dbDSM	0	9.45	0	1	-2.59e-05	0.0159	1	0.3	4.196	-2.373
Deleterious	12	48376655	G	A	COL2A1	GRCh37	dbDSM	0	3.41	1	25	6.55e-05	0.5051	0.7576	0.277	1.052	1.232
Deleterious	5	88100415	C	T	MEF2C	GRCh37	dbDSM	0	7.66	0	1	7.74e-05	0.0098	1	0.45	6.088	-1.851
Deleterious	2	162242082	G	A	PSMD14	GRCh37	dbDSM	0	8.35	0	1	-0.0117662	0.0185	1	0.417	4.407	-2.188
Deleterious	11	2594216	G	A	KCNQ1	GRCh37	dbDSM	0	10.36	1	1	-0.00152093	0.0142	1	0.23	2.468	-1.666
Deleterious	10	102749444	C	T	C10orf2	GRCh37	dbDSM	0	8.25	1	44	0.000125599	0.3651	0.1826	0.46	0.363	-0.074
Deleterious	11	108186750	T	C	ATM	GRCh37	dbDSM	0	0	0	13	5.83e-05	0.2524	0.1262	0.48	-0.021	0.598
Deleterious	20	62694737	G	A	TCEA2	GRCh37	dbDSM	0	7.93	0	1	-0.000204332	0	0	0	1.713	0
Deleterious	3	37059088	C	T	MLH1	GRCh37	dbDSM	0.1	9.43	0	3	-3.43e-05	0.0638	0.9787	0.292	0.03	-1.02
Deleterious	1	171605539	A	G	MYOC	GRCh37	dbDSM	0	0	0	311	0.000349628	0	0	0	-0.234	0
Deleterious	2	47177665	G	A	TTC7A	GRCh37	dbDSM	0	11.78	0	1	6.97e-06	0.0122	1	0.36	0.075	-1.077
Deleterious	7	117267701	G	T	CFTR	GRCh37	dbDSM	0.0286	0	1	124	0.000370043	0.996	0.506	0.24	0.112	-2.106
Deleterious	15	80464580	C	T	FAH	GRCh37	dbDSM	0	0	0	11	0.000320354	0.22	0.9	0.337	0.07	-2.735
Deleterious	4	1803623	G	T	FGFR3	GRCh37	dbDSM	0	0	1	62	0.000389081	0.6492	0.3246	0.22	0.196	1.157
Deleterious	11	108201091	A	G	ATM	GRCh37	dbDSM	0.04	0	0	58	2.08e-05	0.5577	0.726	0.39	-0.018	-0.853
Deleterious	10	43595968	A	G	RET	GRCh37	dbDSM	0	0	0	62	5.32e-05	0.4697	0.2348	0.3	-1.394	0.755
Deleterious	11	47354796	G	A	MYBPC3	GRCh37	dbDSM	0	5.35	0	52	7.69e-05	0.7429	0.6357	0.45	0.393	-0.259
Deleterious	12	6092341	G	A	VWF	GRCh37	dbDSM	0.0526	10.1	0	26	3.49e-05	0.4952	0.7619	0.55	0.002	-1.739
Deleterious	3	37061954	G	A	MLH1	GRCh37	dbDSM	0	7.2	0	1	-0.00463036	0.013	1	0.37	5.774	-2.585
Deleterious	1	43396414	G	A	SLC2A1	GRCh37	dbDSM	0.0213	5.26	0	118	-0.000149561	0.7492	0.6286	0.39	-0.657	-0.121
Deleterious	1	27100389	G	A	ARID1A	GRCh37	dbDSM	0	10.07	0	1	-0.00156525	0.0206	1	0.337	3.161	-1.612
Deleterious	18	59810539	C	T	PIGN	GRCh37	dbDSM	0	7.91	0	1	-0.00380058	0.0488	1	0.583	5.059	-1.249
Deleterious	4	3162056	C	T	HTT	GRCh37	dbDSM	0.087	2.18	0	48	-8.27e-06	0.8649	0.4324	0.39	0.158	1.868
Deleterious	12	102122887	A	G	SYCP3	GRCh37	dbDSM	0	10.43	0	1	-0.000290985	0.019	1	0.3	0.327	-0.578
Deleterious	16	87936031	C	T	CA5A	GRCh37	dbDSM	0.1	7.46	0	1	-0.000259187	0.0208	1	0.286	3.854	-2.936
Deleterious	X	53458767	G	T	HSD17B10	GRCh37	dbDSM	0	5.06	0	4	0.000313793	0.4037	0.8073	0.308	1.976	-1.965
Deleterious	22	19951207	C	G	COMT	GRCh37	dbDSM	0.0286	0	0	76	-0.00125741	0.7835	0.6134	0.48	0.381	0.217
Deleterious	X	32398666	T	A	DMD	GRCh37	dbDSM	0	9.55	1	40	0.000235885	0.4678	0.7719	0.41	0.468	-1.973
Deleterious	9	34648848	G	A	GALT	GRCh37	dbDSM	0	0	1	44	-0.000168277	0.1569	0.9234	0.36	-0.259	0.817
Deleterious	15	89867094	G	T	POLG	GRCh37	dbDSM	0	0	0	39	0.000471124	0.8966	0.4483	0.573	0.532	-0.616
Deleterious	3	23929190	G	A	UBE2E1	GRCh37	dbDSM	0	10.57	0	1	-0.000408665	0.015	1	0.27	3.433	-0.57
Deleterious	15	99486165	G	A	IGF1R	GRCh37	dbDSM	0	0	0	14	3.15e-05	0.2154	0.1077	0.33	-2.748	-0.379
Deleterious	5	112170773	G	T	APC	GRCh37	dbDSM	0.0769	3.97	1	90	0.000116598	0.8372	0.586	0.29	0.236	0
Deleterious	11	64525266	C	T	PYGM	GRCh37	dbDSM	0	4.82	1	16	-9.43e-05	0.2424	0.8864	0.35	2.086	0.808
Deleterious	19	12917562	C	T	RNASEH2A	GRCh37	dbDSM	0.0882	5.46	0	53	-0.000526473	0	0	0	2.287	0
Deleterious	2	219674479	G	T	CYP27A1	GRCh37	dbDSM	0.0323	3.18	0	12	0.00114231	0.1257	0.9424	0.34	-0.264	0.506
Deleterious	7	117243607	G	T	CFTR	GRCh37	dbDSM	0.0303	8.49	0	22	0.000409269	0.1753	0.0876	0.36	-0.439	1.417
Deleterious	15	72645409	C	T	HEXA	GRCh37	dbDSM	0	4.51	0	1	-0.00172541	0.018	1	0.38	4.456	-2.23
Deleterious	9	136308542	C	T	ADAMTS13	GRCh37	dbDSM	0.0227	0	1	46	6.86e-05	0.4946	0.2473	0.5	-5.014	-1.185
Deleterious	1	160321065	A	G	NCSTN	GRCh37	dbDSM	0	7.53	0	54	0.00131754	0.7152	0.3576	0.48	1.086	-0.567
Deleterious	7	117246807	G	A	CFTR	GRCh37	dbDSM	0	9.8	0	1	-0.00238096	0.025	1	0.253	5.538	-0.436
Deleterious	10	50732081	T	C	CSB-PGBD3	GRCh37	dbDSM	0	7.13	0	3	0.00014895	0.0081	0.9973	0.4	1	-1.469
Deleterious	22	38528838	C	T	PLA2G6	GRCh37	dbDSM	0	9.1	0	1	7.57e-06	0.0109	1	0.36	3.943	-2.292
Deleterious	X	38262993	G	A	OTC	GRCh37	dbDSM	0	8.76	0	1	-0.000225841	0.0163	1	0.29	3.998	-2.127
Deleterious	X	153583193	C	T	FLNA	GRCh37	dbDSM	0	9.2	0	1	1.6e-05	0.0081	1	0.25	4.205	-2.269
Deleterious	1	200784772	G	A	CAMSAP2	GRCh37	dbDSM	0.0833	7.64	0	1	-5.31e-05	0.0238	1	0.557	5.123	-2.612
Deleterious	17	29527613	G	A	NF1	GRCh37	dbDSM	0	8.92	0	1	-2.8e-05	0.0115	1	0.27	5.924	-2.582
Deleterious	2	225368510	C	T	CUL3	GRCh37	dbDSM	0.0833	0	1	30	-0.000296685	0.3509	0.1754	0.38	6.095	-1.236
Deleterious	12	103310879	G	C	PAH	GRCh37	dbDSM	0	0	0	31	-0.00110084	0.4	0.8065	0.47	0.507	0
Deleterious	5	176894482	C	G	DBN1	GRCh37	dbDSM	0.0323	4.94	0	1	0.000907006	0.0059	1	0.41	5.007	-1.566
Deleterious	X	110928287	A	G	ALG13	GRCh37	dbDSM	0	0	0	45	5.26e-05	0.6475	0.6835	0.49	0.531	1.899
Deleterious	22	33253280	T	C	TIMP3	GRCh37	dbDSM	0.0526	0	0	45	-0.000285089	0.8036	0.4018	0.42	5.376	-1.57
Deleterious	2	228118053	G	A	COL4A3	GRCh37	dbDSM	0	6.79	0	1	-3.77e-05	0.0476	1	0.432	1.729	-2.845
Deleterious	10	43609989	C	T	RET	GRCh37	dbDSM	0.0182	0	0	62	2.37e-05	0.4825	0.2412	0.42	0.386	-1.103
Deleterious	17	78083854	G	A	GAA	GRCh37	dbDSM	0	8.76	0	1	-8.29e-05	0.018	1	0.4	2.904	-2.55
Deleterious	9	133755528	A	G	ABL1	GRCh37	dbDSM	0	5.53	1	17	-3.2e-05	0.3778	0.8222	0.459	-0.12	-0.554
Deleterious	X	153592993	G	A	FLNA	GRCh37	dbDSM	0.0244	10.1	0	95	3.68e-05	0.9794	0.4897	0.36	-0.535	-1.665
Deleterious	11	68193582	G	A	LRP5	GRCh37	dbDSM	0.0769	0	0	74	-3.9e-05	0.7048	0.6524	0.45	0.069	-0.63
Deleterious	X	19369470	C	T	PDHA1	GRCh37	dbDSM	0.0741	0	0	56	0.000141167	0.7568	0.6284	0.21	-0.217	-1.6
Deleterious	13	101742197	C	T	NALCN	GRCh37	dbDSM	0	8.8	0	1	-0.00019505	0.0165	1	0.31	3.025	-1.735
Deleterious	14	58949430	G	A	KIAA0586	GRCh37	dbDSM	0	8.44	0	1	-0.000203694	0.01	1	0.29	0.433	-1.437
Deleterious	17	45368454	G	A	ITGB3	GRCh37	dbDSM	0.0476	9.2	0	1	5.42e-05	0.0148	1	0.35	2.097	-2.238
Deleterious	X	47065502	C	T	UBA1	GRCh37	dbDSM	0	0	0	11	0.000124548	0.1325	0.9398	0.38	-0.56	0.027
Deleterious	10	90982268	C	T	LIPA	GRCh37	dbDSM	0	9.88	0	1	-0.00885497	0.0278	1	0.403	4.588	-1.955
Deleterious	8	145584017	C	T	SLC52A2	GRCh37	dbDSM	0.0063	0	0	137	0.000575124	0.3146	0.8439	0.34	2.541	-0.752
Deleterious	15	74239564	G	A	LOXL1	GRCh37	dbDSM	0	6.7	0	1	-0.00601704	0.0127	1	0.33	3.954	-1.007
Deleterious	4	80905032	C	T	ANTXR2	GRCh37	dbDSM	0	6.36	0	1	7.52e-05	0.0215	1	0.375	5.811	-2.515
Deleterious	11	17552978	C	T	USH1C	GRCh37	dbDSM	0	6.68	1	33	-0.00114976	0.4583	0.7778	0.52	5.48	-1.539
Deleterious	11	108114840	T	C	ATM	GRCh37	dbDSM	0	0	0	6	2.39e-05	0.0723	0.9699	0.24	-0.086	0.577
Deleterious	1	155204994	C	G	GBA	GRCh37	dbDSM	0	0	0	9	0.00118515	0.0277	0.9877	0.41	1.342	0.56
Deleterious	11	118958997	C	G	HMBS	GRCh37	dbDSM	0.2222	6.14	0	22	-0.00135487	0.3284	0.8433	0.42	-1.916	-2.499
Deleterious	X	138630589	G	A	F9	GRCh37	dbDSM	0	6.44	0	62	-0.00222625	0.9612	0.5271	0.42	0.372	-2.087
Deleterious	8	11565848	C	A	GATA4	GRCh37	dbDSM	0	0	1	484	0.00131413	0.9021	0.4511	0.4	1.038	0.133
Deleterious	X	70517788	G	A	NONO	GRCh37	dbDSM	0	5.01	1	1	-0.000129988	0.3061	0.153	0.45	3.304	-2.015
Deleterious	X	41495831	C	T	CASK	GRCh37	dbDSM	0	8.88	0	1	-8.55e-05	0.0238	1	0.468	3.84	-2.155
Deleterious	17	44087705	T	C	MAPT	GRCh37	dbDSM	0	0	1	30	3.32e-05	0.6452	0.3226	0.307	0.987	2.367
Deleterious	12	27156169	C	T	TM7SF3	GRCh37	dbDSM	0	10.91	1	1	-0.000581673	0.0118	1	0.12	0.092	-1.699
Deleterious	4	3076693	G	T	HTT	GRCh37	dbDSM	0.0192	6.31	0	123	-0.00023546	0	0	0	-0.208	0
Deleterious	4	3241735	T	C	HTT	GRCh37	dbDSM	0	0	0	163	5.64e-05	0	0	0	-0.153	0
Deleterious	3	37089174	G	A	MLH1	GRCh37	dbDSM	0	3.51	0	1	4.88e-05	0.0121	1	0.38	3.21	-2.831
Deleterious	X	103042801	T	C	PLP1	GRCh37	dbDSM	0.0435	0	1	75	-9.53e-05	0.8876	0.4438	0.34	0.708	2.056
Deleterious	8	11615918	C	T	GATA4	GRCh37	dbDSM	0	0	0	117	-0.000257078	0	0	0	3.404	0
Deleterious	20	44751769	A	T	CD40	GRCh37	dbDSM	0.1429	0	0	5	-0.00224179	0.1064	0.0532	0.315	0.12	2.257
Deleterious	12	83359523	G	A	TMTC2	GRCh37	dbDSM	0	2.59	0	1	4.45e-05	0.0108	1	0.38	5.53	-2.356
Deleterious	5	112173250	G	A	APC	GRCh37	dbDSM	0	7.53	0	1	-0.000330189	0	0	0	2.418	0
Deleterious	8	145008166	C	T	PLEC	GRCh37	dbDSM	0	8.99	0	1	1.28e-06	0.0213	1	0.551	3.868	-1.465
Deleterious	5	69372353	T	C	SMN1	GRCh37	dbDSM	0	0	0	6	0.000795653	0.2222	0.1111	0.265	0.068	3.169
Deleterious	4	103645022	T	C	MANBA	GRCh37	dbDSM	0	7.76	0	4	0.00106471	0.0755	0.9717	0.238	1.401	-0.428
Deleterious	1	227170648	C	T	ADCK3	GRCh37	dbDSM	0.0476	0	0	54	-0.000365467	0.0805	0.0402	0.52	-0.313	-0.435
Deleterious	9	136291063	C	T	ADAMTS13	GRCh37	dbDSM	0.0333	3.09	0	6	6.03e-05	0.096	0.048	0.35	-0.1	-0.599
Deleterious	11	113283459	G	A	DRD2	GRCh37	dbDSM	0	0	0	147	0.000331785	0.8963	0.4482	0.54	-1.351	-1.256
Deleterious	X	133632702	C	T	HPRT1	GRCh37	dbDSM	0.2	4.05	1	13	-0.00108601	0.3377	0.8442	0.264	2.369	-2.503
Deleterious	10	50678232	T	C	ERCC6	GRCh37	dbDSM	0	2.19	0	5	5.27e-05	0.0141	0.9944	0.51	0.429	-0.483
Deleterious	20	4679975	C	A	PRNP	GRCh37	dbDSM	0	0	0	114	-0.00322806	0	0	0	2.928	0
Deleterious	14	90451500	A	G	TDP1	GRCh37	dbDSM	0.3333	6.74	1	25	0.000548434	0.6329	0.3165	0.297	-2.129	1.674
Deleterious	8	30924605	A	G	WRN	GRCh37	dbDSM	0	8.89	1	57	5.57e-05	0.76	0.38	0.37	0.82	0.937
Deleterious	11	117062730	G	C	SIDT2	GRCh37	dbDSM	0	6.13	0	1	0.00074605	0.0146	1	0.26	5.507	-1.622
Deleterious	X	153363075	G	A	MECP2	GRCh37	dbDSM	0	8.41	0	15	0.000195727	0	0	0	2.222	0
Deleterious	5	149583300	T	C	SLC6A7	GRCh37	dbDSM	0	0	0	43	0.000358044	0.7611	0.6283	0.16	0.811	1.375
Deleterious	1	216498841	G	T	USH2A	GRCh37	dbDSM	0.0222	7.67	0	101	1.55e-05	0.6847	0.3424	0.35	0.593	-1.064
Deleterious	15	43695895	G	T	TUBGCP4	GRCh37	dbDSM	0	3.39	1	15	0.000469151	0.0988	0.9511	0.4	1.433	-2.367
Deleterious	9	136290672	G	A	ADAMTS13	GRCh37	dbDSM	0.1538	2.88	0	24	-0.000232586	0.5714	0.2857	0.354	-3.355	-1.688
Deleterious	2	182543279	G	C	NEUROD1	GRCh37	dbDSM	0.003	0	1	320	-0.00139022	0	0	0	2.423	0
Deleterious	X	107850121	A	G	COL4A5	GRCh37	dbDSM	0	9.26	1	2	4.64e-05	0.0265	0.9934	0.39	4.45	-2.529
Deleterious	17	44074018	G	A	MAPT	GRCh37	dbDSM	0	0	0	13	-0.000425448	0.0977	0.9549	0.4	-3.667	0.14
Deleterious	17	41242961	C	T	BRCA1	GRCh37	dbDSM	0	8.59	1	1	-0.00185414	0.0225	1	0.417	3.528	-1.506
Deleterious	X	70073098	G	A	TEX11	GRCh37	dbDSM	0	10.11	0	1	9.37e-05	0.0247	1	0.434	-0.24	0.383
Deleterious	X	40456521	C	T	ATP6AP2	GRCh37	dbDSM	0.0833	0	0	21	0.000420848	0.4375	0.2188	0.22	2.062	-1.497
Deleterious	5	148427425	C	T	SH3TC2	GRCh37	dbDSM	0	9.6	0	1	-6.08e-05	0.0127	1	0.34	2.117	-1.209
Deleterious	17	42988657	G	C	GFAP	GRCh37	dbDSM	0.0263	0	0	54	0.00146247	0.4887	0.7602	0.47	0.634	-0.258
Deleterious	X	37642853	G	A	CYBB	GRCh37	dbDSM	0	9.63	1	1	-0.00010399	0.018	1	0.41	4.634	-3.025
Deleterious	17	7578177	C	T	TP53	GRCh37	dbDSM	0	2.59	0	1	9.51e-05	0.0177	1	0.35	3.922	-2.627
Deleterious	13	32969070	G	A	BRCA2	GRCh37	dbDSM	0	10.28	0	1	1.07e-05	0.0082	1	0.24	4.026	-0.579
Deleterious	2	189875616	G	A	COL3A1	GRCh37	dbDSM	0.0294	8.6	0	1	2.89e-05	0.0028	1	0.3	1.303	-1.738
Deleterious	1	43395635	C	T	SLC2A1	GRCh37	dbDSM	0	4.01	0	72	-0.000686986	0.8834	0.4417	0.49	-1.385	-0.594
Deleterious	1	156104724	G	A	LMNA	GRCh37	dbDSM	0	7.1	1	43	-0.00154884	0.5029	0.7544	0.58	0.808	-1.017
Deleterious	15	72638893	G	A	HEXA	GRCh37	dbDSM	0.0303	0	0	26	-0.000325358	0.3484	0.8265	0.41	1.958	-0.174
Deleterious	14	89307540	G	A	TTC8	GRCh37	dbDSM	0	7.76	0	1	8.13e-05	0.6695	0.3347	0.3	0.577	-2.704
Deleterious	X	19371264	C	T	PDHA1	GRCh37	dbDSM	0.1667	0	0	28	-0.000418878	0.6087	0.7065	0.276	0.066	-1.243
Deleterious	11	2799267	G	A	KCNQ1	GRCh37	dbDSM	0.0833	10.08	1	1	-0.000115972	0.0323	1	0.561	3.684	-2.178
Deleterious	1	22456293	G	A	WNT4	GRCh37	dbDSM	0	2.52	0	52	-0.000205918	0.4407	0.2203	0.4	-0.634	-0.598
Deleterious	17	44087768	T	C	MAPT	GRCh37	dbDSM	0.0625	8.2	1	1	0.000144795	0.0215	1	0.307	0.873	-1.179
Deleterious	7	31016937	G	A	GHRHR	GRCh37	dbDSM	0	6.14	0	1	8.69e-05	0.0476	1	0.297	4.611	-2.228
Deleterious	9	140128174	G	A	SLC34A3	GRCh37	dbDSM	0	9.35	0	1	-0.000553082	0.0222	1	0.306	0.028	-2.193
Deleterious	1	231902973	C	T	DISC1	GRCh37	dbDSM	0.0571	0	0	43	3.1e-05	0.6615	0.6769	0.51	1.633	-0.621
Deleterious	1	212151614	C	A	INTS7	GRCh37	dbDSM	0.037	4.78	0	1	0.000327408	0.0083	1	0.43	6.105	-1.777
Deleterious	9	136304497	A	G	ADAMTS13	GRCh37	dbDSM	0	6.67	0	11	-2.98e-05	0.2716	0.1358	0.224	-3.072	0.8
Deleterious	2	47708010	G	A	MSH2	GRCh37	dbDSM	0	6.36	0	1	3.99e-05	0.0114	1	0.44	5.715	-2.559
Deleterious	10	124221276	G	C	HTRA1	GRCh37	dbDSM	0.0074	0	0	365	0.00104278	0	0	0	-1.105	0
Deleterious	5	149772946	A	C	TCOF1	GRCh37	dbDSM	0	9.62	0	12	0.000136227	0.1326	0.0663	0.32	2.37	1.28
Deleterious	17	4804090	G	A	CHRNE	GRCh37	dbDSM	0	6.86	0	3	0.000197332	0.0522	0.9826	0.34	1.091	-2.086
Deleterious	7	117180211	C	A	CFTR	GRCh37	dbDSM	0.0294	8.46	0	58	0.000393419	0.4696	0.2348	0.35	0.189	0.41
Deleterious	12	103240673	T	C	PAH	GRCh37	dbDSM	0	11.81	0	1	-9.31e-05	0.0351	1	0.308	0.027	3.342
Deleterious	8	100147961	G	A	VPS13B	GRCh37	dbDSM	0.0714	6.12	0	1	-1.96e-05	0.0145	1	0.27	5.328	-2.391
Deleterious	10	73544857	G	A	CDH23	GRCh37	dbDSM	0.0263	7.68	0	1	1.26e-05	0.0095	1	0.43	1.934	-2.836
Deleterious	16	68857441	T	C	CDH1	GRCh37	dbDSM	0.0556	5.26	0	89	-9.71e-05	0.7807	0.614	0.25	0.566	0.837
Deleterious	12	103237426	T	A	PAH	GRCh37	dbDSM	0	9.16	0	3	0.00344524	0.0448	0.9851	0.46	0.422	-0.919
Deleterious	3	38655235	T	G	SCN5A	GRCh37	dbDSM	0	5.07	1	2	0.000105721	0.0435	0.9891	0.287	0	-1.612
Deleterious	7	150648009	C	T	KCNH2	GRCh37	dbDSM	0	7.93	0	1	-5.13e-05	0.0022	1	0.34	0.124	-2.217
Deleterious	10	124221270	C	T	HTRA1	GRCh37	dbDSM	0.0074	2.78	0	371	0.000178595	0	0	0	1.129	0
Deleterious	11	108175455	A	G	ATM	GRCh37	dbDSM	0.0357	3.24	0	54	7.33e-05	0.6067	0.3034	0.4	0.176	0.293
Deleterious	12	57535266	C	T	LRP1	GRCh37	dbDSM	0.0303	0	0	29	3.19e-05	0.4203	0.7971	0.27	-0.175	-0.57
Deleterious	5	74886193	G	A	POLK	GRCh37	dbDSM	0.1111	0	0	25	-6.88e-05	0.5155	0.2577	0.489	1.38	-1.564
Deleterious	11	5248177	A	T	HBB	GRCh37	dbDSM	0	8.41	1	18	-0.00586458	0.3273	0.8455	0.533	0.189	0
Deleterious	14	88414211	G	A	GALC	GRCh37	dbDSM	0	2.88	0	12	-0.000164774	0.1589	0.0795	0.34	-0.441	-0.083
Deleterious	11	2604775	G	A	KCNQ1	GRCh37	dbDSM	0	9	0	1	-8.74e-05	0.018	1	0.2	1.947	-1.998
Deleterious	11	2604775	G	C	KCNQ1	GRCh37	dbDSM	0	9	0	1	-0.000939847	0.018	1	0.2	1.947	-2.226
Deleterious	13	49037971	G	A	RB1	GRCh37	dbDSM	0	9.65	0	1	4.03e-05	0.019	1	0.29	3.014	-1.826
Deleterious	3	30730003	G	A	TGFBR2	GRCh37	dbDSM	0.05	11.08	0	1	-0.00594417	0.0156	1	0.36	2.433	-1.354
Deleterious	1	155263229	C	T	PKLR	GRCh37	dbDSM	0	6.86	0	1	-0.00010362	0.0131	1	0.5	5.177	-1.088
Deleterious	10	50690820	C	T	ERCC6	GRCh37	dbDSM	0	7.94	1	88	-0.000222591	0.9944	0.5085	0.11	-3.228	-1.685
Deleterious	16	222980	C	T	HBA2	GRCh37	dbDSM	0.0278	10.1	0	27	0.000692791	0	0	0	-2.078	0
Deleterious	1	11854442	C	T	MTHFR	GRCh37	dbDSM	0.069	8.77	0	28	8.65e-06	0.3094	0.8508	0.33	-2.786	-0.187
Deleterious	15	48729544	G	A	FBN1	GRCh37	dbDSM	0	0	0	26	9.19e-06	0.7879	0.6212	0.393	-0.436	-1.724
Deleterious	7	107341641	G	A	SLC26A4	GRCh37	dbDSM	0	8.68	0	1	-0.00010057	0.0208	1	0.418	3.272	-1.906
Deleterious	3	183966564	G	A	ALG3	GRCh37	dbDSM	0.0204	7.07	0	4	0.000223949	0	0	0	1.195	0
Deleterious	2	202598113	C	T	ALS2	GRCh37	dbDSM	0	3.59	0	49	-0.0006222	0.6012	0.3006	0.32	0.292	-1.029
Deleterious	1	45973222	G	A	MMACHC	GRCh37	dbDSM	0	8.41	0	1	0.000129897	0.0103	1	0.39	2.233	-1.273
Deleterious	7	81381566	C	T	HGF	GRCh37	dbDSM	0	5.16	0	1	8.31e-06	0.1818	0.0909	0.4	2.883	2.203
Deleterious	11	108236157	A	G	ATM	GRCh37	dbDSM	0	6.6	1	106	0.00115409	0	0	0	0.255	0
Deleterious	3	142275281	T	C	ATR	GRCh37	dbDSM	0	7.27	0	57	0.00010152	0.5907	0.7098	0.27	1.046	-0.089
Deleterious	2	74177859	G	A	DGUOK	GRCh37	dbDSM	0.04	8.88	0	1	-0.012678	0.0135	1	0.2	3.882	-1.895
Deleterious	1	63300523	G	A	ATG4C	GRCh37	dbDSM	0	7.67	0	1	8.07e-05	0.026	1	0.222	5.612	-2.126
Deleterious	11	61724452	G	A	BEST1	GRCh37	dbDSM	0.0455	4.99	0	19	-0.00156137	0.2452	0.8839	0.52	-0.259	0.542
Deleterious	16	23652431	C	T	PALB2	GRCh37	dbDSM	0	5.74	0	1	-6.61e-05	0	0	0	3.149	0
Deleterious	11	64519069	C	T	PYGM	GRCh37	dbDSM	0	8.68	1	1	-9.43e-05	0.0339	1	0.296	1.879	-0.369
Deleterious	1	156108404	C	T	LMNA	GRCh37	dbDSM	0.0152	8.56	1	126	0.000147244	0.2627	0.8696	0.4	0.691	2.188
Deleterious	10	123276885	C	T	FGFR2	GRCh37	dbDSM	0	8.55	1	53	-7.34e-05	0.731	0.6414	0.25	0	-1.71
Deleterious	2	166901553	C	T	SCN1A	GRCh37	dbDSM	0.0222	9.99	0	1	-0.00177191	0.007	1	0.45	5.997	-1.498
Deleterious	6	88853635	C	T	CNR1	GRCh37	dbDSM	0.0014	0	0	1089	9.17e-05	0	0	0	-0.678	0
Deleterious	19	11216089	C	T	LDLR	GRCh37	dbDSM	0.0132	0	0	52	0.000137588	0.9869	0.5092	0.43	-1.02	-0.006
Deleterious	11	108165704	A	C	ATM	GRCh37	dbDSM	0.0588	2.26	0	51	-0.000229733	0.7669	0.3835	0.38	0.249	0.143
Deleterious	5	74892210	G	A	POLK	GRCh37	dbDSM	0.0112	0	0	164	-9.13e-05	0.3427	0.1714	0.49	0.608	-0.204
Deleterious	17	2569384	G	A	PAFAH1B1	GRCh37	dbDSM	0	9.01	0	1	-0.000194064	0.0267	1	0.314	5.364	-2.733
Deleterious	4	174295188	G	A	SAP30	GRCh37	dbDSM	0	7.3	0	1	0.000166244	0.0202	1	0.415	1.525	-2.122
Deleterious	X	153296777	G	T	MECP2	GRCh37	dbDSM	0	0	0	125	-0.00158123	0	0	0	1.883	0
Deleterious	1	9322332	G	A	H6PD	GRCh37	dbDSM	0.0164	10.12	1	56	-0.00129202	0.4148	0.7963	0.44	0.28	0
Deleterious	7	150878320	G	A	ASB10	GRCh37	dbDSM	0.0102	8.68	0	226	0.000128561	0.8692	0.4346	0.35	-1.991	-0.494
Deleterious	19	52719327	G	A	PPP2R1A	GRCh37	dbDSM	0	8.92	0	1	-0.000134326	0.0282	1	0.47	4.747	-1.068
Deleterious	11	35211434	G	A	CD44	GRCh37	dbDSM	0	0	0	53	5.74e-05	0.4589	0.2294	0.47	-2.781	-0.927
Deleterious	10	104590723	C	T	CYP17A1	GRCh37	dbDSM	0	3.58	0	20	-0.000117408	0	0	0	-4.154	0
Deleterious	11	112101405	G	A	PTS	GRCh37	dbDSM	0	8.73	0	1	0.000260728	0.0351	1	0.385	3.286	-2.685
Deleterious	X	31196785	C	T	DMD	GRCh37	dbDSM	0.0135	9.54	1	0	0	0	0	0	0	-2.999
Deleterious	9	140127856	G	A	SLC34A3	GRCh37	dbDSM	0	10.07	1	1	-0.00582327	0.0102	1	0.29	3.11	-0.621
Deleterious	19	7598537	A	T	MCOLN1	GRCh37	dbDSM	0	9	0	3	0.00149449	0.0458	0.9847	0.35	1.34	-2.394
Deleterious	18	55361814	C	T	ATP8B1	GRCh37	dbDSM	0	5.46	0	1	3.41e-05	0.0225	1	0.369	2.055	-1.163
Deleterious	21	45196085	C	T	CSTB	GRCh37	dbDSM	0.0286	8.56	0	1	-0.0357888	0	0	0	2.814	0
Deleterious	19	39898667	C	T	ZFP36	GRCh37	dbDSM	0	2.66	0	285	0.000958199	0	0	0	-0.885	0
Deleterious	4	3491446	C	T	DOK7	GRCh37	dbDSM	0.1071	0	1	43	0.000383657	0.7167	0.3583	0.49	1.462	-1.395
Deleterious	3	47059128	C	T	SETD2	GRCh37	dbDSM	0.0556	7.46	0	1	-3.06e-05	0.0196	1	0.454	5.725	-2.616
Deleterious	4	3495156	C	T	DOK7	GRCh37	dbDSM	0.011	0	0	55	9.74e-05	0.1517	0.9255	0.36	-0.48	0
Deleterious	4	1803245	C	T	FGFR3	GRCh37	dbDSM	0.0526	0	0	19	7.39e-05	0.2235	0.8941	0.44	-0.222	1.469
Deleterious	3	38598722	C	G	SCN5A	GRCh37	dbDSM	0.0714	6.59	0	1	0.000253866	0.037	1	0.408	0.862	-1.402
Deleterious	9	34649516	C	G	GALT	GRCh37	dbDSM	0.0345	5.84	0	46	-0.00134314	0.5935	0.7097	0.38	0.378	-1.667
Deleterious	10	99361747	G	A	HOGA1	GRCh37	dbDSM	0	8.02	0	1	-0.000130864	0.0149	1	0.29	1.483	-2.67
Deleterious	12	40692290	A	G	LRRK2	GRCh37	dbDSM	0.0357	0	0	6	8.89e-05	0.0478	0.9801	0.38	0.677	0.395
Deleterious	5	142780339	C	T	NR3C1	GRCh37	dbDSM	0.0051	2.41	1	79	4.8e-05	0.132	0.066	0.37	0.217	0.316
Deleterious	17	44087741	T	C	MAPT	GRCh37	dbDSM	0.0625	0	1	28	-0.000167904	0.6022	0.7097	0.307	4.349	-1.928
Deleterious	19	12917556	G	A	RNASEH2A	GRCh37	dbDSM	0	7.62	0	59	-0.00344538	0	0	0	0.575	0
Deleterious	13	32954050	G	A	BRCA2	GRCh37	dbDSM	0	4.28	0	1	-9.67e-05	0.0122	1	0.26	1.573	-2.164
Deleterious	1	156108401	G	A	LMNA	GRCh37	dbDSM	0.0152	9.88	1	123	-0.00154884	0.2681	0.8668	0.4	0.93	2.611
Deleterious	2	189863444	G	A	COL3A1	GRCh37	dbDSM	0	5.69	0	1	-5.33e-05	0.0444	1	0.3	2.585	-2.759
Deleterious	2	228118354	G	T	COL4A3	GRCh37	dbDSM	0	7.53	0	1	-0.000351569	0.0256	1	0.425	1.893	-2.502
Deleterious	11	67258278	C	T	AIP	GRCh37	dbDSM	0.0328	0	0	20	-0.00071164	0	0	0	3.69	0
Deleterious	9	34647661	T	C	GALT	GRCh37	dbDSM	0	3.75	0	8	0.000301787	0.9381	0.5319	0.29	1.989	1.835
Deleterious	9	130263290	G	A	LRSAM1	GRCh37	dbDSM	0	0	0	2	5.17e-05	0.0299	0.0149	0.38	0.689	0.506
Deleterious	20	62065161	C	T	KCNQ2	GRCh37	dbDSM	0.0625	10.05	1	0	-0.00237089	0	0	0	0	-3.194
Deleterious	2	202619333	G	C	ALS2	GRCh37	dbDSM	0.0357	4.04	0	62	0.00053252	0.7337	0.3669	0.3	-0.809	0.531
Deleterious	11	108202764	G	A	ATM	GRCh37	dbDSM	0	7.63	0	1	1.22e-05	0.0126	1	0.28	4.22	-2.868
Deleterious	17	41063017	G	T	G6PC	GRCh37	dbDSM	0	11.8	0	86	0.000874328	0	0	0	0.548	0
Deleterious	21	45194539	C	T	CSTB	GRCh37	dbDSM	0	6.38	0	1	-0.000804559	0.0196	1	0.402	3.264	-2.522
Deleterious	X	19372653	A	G	PDHA1	GRCh37	dbDSM	0	0	0	45	0.00062751	0.9677	0.4839	0.307	-0.169	-2.189
Deleterious	1	160321499	C	T	NCSTN	GRCh37	dbDSM	0	0	1	14	0.000204395	0.2545	0.1273	0.295	1.708	-0.103
Deleterious	X	38268048	G	A	OTC	GRCh37	dbDSM	0	9.12	0	1	0.000105968	0.037	1	0.224	2.871	-1.746
Deleterious	2	145156798	G	A	ZEB2	GRCh37	dbDSM	0.0038	0	1	931	-0.000147588	0.9452	0.5279	0.43	4.267	-0.065
Deleterious	16	68846166	G	A	CDH1	GRCh37	dbDSM	0	7.31	0	1	4.79e-05	0.0155	1	0.34	0.814	-1.673
Deleterious	11	108199774	T	C	ATM	GRCh37	dbDSM	0	0	0	27	-4.79e-05	0.2477	0.1239	0.47	0.688	0.348
Deleterious	1	26139281	G	A	SEPN1	GRCh37	dbDSM	0	9.16	0	3	0	0.0566	0.9811	0.485	6.136	-1.886
Deleterious	10	105797446	G	A	COL17A1	GRCh37	dbDSM	0.0323	9.22	0	53	6.58e-05	0.7681	0.6232	0.2	-3.965	-1.966
Deleterious	3	37083822	G	A	MLH1	GRCh37	dbDSM	0.1667	11.78	1	1	7.97e-06	0.0312	1	0.136	0.993	-1.425
Deleterious	7	117180199	C	T	CFTR	GRCh37	dbDSM	0.0294	0	0	46	-0.0001588	0.3725	0.1862	0.35	3.074	-0.747
Deleterious	14	96001720	A	G	GLRX5	GRCh37	dbDSM	0.0115	6.23	0	2	0.022166	0	0	0	2.211	0
Deleterious	10	123278200	C	T	FGFR2	GRCh37	dbDSM	0	5	0	5	-0.00432711	0.0676	0.973	0.29	2.111	0.887
Deleterious	9	137707475	G	A	COL5A1	GRCh37	dbDSM	0	9	0	1	-3.21e-05	0.037	1	0.408	0.068	-2.555
Deleterious	14	88407875	T	C	GALC	GRCh37	dbDSM	0	2.65	1	28	0.00150288	0.3415	0.1707	0.26	0.05	0.061
Deleterious	2	47641557	G	A	MSH2	GRCh37	dbDSM	0	8.59	1	1	-0.00378384	0.0133	1	0.21	3.943	-1.512
Deleterious	2	189927591	C	T	COL5A2	GRCh37	dbDSM	0	9.2	0	1	-0.000221233	0.037	1	0.469	0.468	-3.061
Deleterious	12	102173930	C	T	GNPTAB	GRCh37	dbDSM	0	9.45	0	1	-0.000748288	0.0148	1	0.29	5.766	-2.061
Deleterious	13	32950928	G	A	BRCA2	GRCh37	dbDSM	0	7.66	0	1	1.07e-05	0.0164	1	0.51	3.422	-0.868
Deleterious	X	131231326	C	T	FRMD7	GRCh37	dbDSM	0.0833	4.67	0	2	-0.00145329	0.8354	0.5949	0.392	3.268	-2.718
Deleterious	22	24837301	T	C	ADORA2A	GRCh37	dbDSM	0	0	0	657	0.000429247	0	0	0	-1.044	0
Deleterious	9	104125109	G	C	BAAT	GRCh37	dbDSM	0.0036	0	0	189	-0.00051522	0	0	0	0.105	0
Deleterious	16	20328685	T	C	GP2	GRCh37	dbDSM	0	0	0	13	0.00654424	0.1595	0.0798	0.3	-0.367	-0.688
Deleterious	22	19950235	C	T	COMT	GRCh37	dbDSM	0.0328	2.62	1	104	0.000220541	0.3568	0.8233	0.44	-3.026	-0.078
Deleterious	X	48933525	C	G	WDR45	GRCh37	dbDSM	0.0588	6.64	1	1	0.00170936	0.0177	1	0.34	1.234	-1.408
Deleterious	1	156108548	G	A	LMNA	GRCh37	dbDSM	0	10.67	1	1	-0.00525341	0.0018	1	0.4	4.513	-2.08
Deleterious	9	117797597	T	C	TNC	GRCh37	dbDSM	0.04	0	0	17	0.000422363	0.2595	0.1298	0.42	1.86	-1.883
Deleterious	18	11999115	T	C	IMPA2	GRCh37	dbDSM	0	0	1	63	8.99e-05	0.9403	0.4701	0.47	-0.382	0.864
Deleterious	X	66943587	C	T	AR	GRCh37	dbDSM	0	10.13	1	60	-0.000123672	0	0	0	1.511	0
Deleterious	2	219677819	G	C	CYP27A1	GRCh37	dbDSM	0.04	10.25	0	1	-0.00124198	0.0023	1	0.48	0.994	-1.017
Deleterious	3	15683564	G	A	BTD	GRCh37	dbDSM	0	5.41	0	1	6.83e-05	0.0133	1	0.3	4.429	-1.607
Deleterious	11	35223303	G	A	CD44	GRCh37	dbDSM	0.1111	0	0	32	4.98e-05	0.5333	0.7417	0.53	-1.437	1.765
Deleterious	1	45480678	G	A	UROD	GRCh37	dbDSM	0	8.1	0	1	0.000101516	0.0299	1	0.371	5.199	-2.438
Deleterious	5	42700080	A	G	GHR	GRCh37	dbDSM	0	8.39	0	25	-5.8e-05	0.2793	0.8659	0.48	0.598	-0.744
Deleterious	22	19951201	G	A	COMT	GRCh37	dbDSM	0	0	0	82	-0.000219753	0.8454	0.5825	0.48	-1.122	-0.124
Deleterious	1	109779170	G	A	SARS	GRCh37	dbDSM	0	7.24	1	1	-0.000147682	0.0127	1	0.45	4.197	-0.448
Deleterious	12	88505003	A	G	CEP290	GRCh37	dbDSM	0.0556	0	0	25	-5.32e-05	0.3333	0.84	0.34	4.605	0.847
Deleterious	6	139233902	C	T	REPS1	GRCh37	dbDSM	0	7.53	0	1	-0.000414636	0.6594	0.6739	0.27	2.072	-2.495
Deleterious	1	196963286	C	T	CFHR5	GRCh37	dbDSM	0.0625	0	0	77	0.000244294	0.8701	0.435	0.2	-0.31	-1.813
Deleterious	20	4680625	A	G	PRNP	GRCh37	dbDSM	0	5.5	0	107	0.00107796	0	0	0	0.232	0
Deleterious	15	72638659	A	G	HEXA	GRCh37	dbDSM	0.0714	0	0	8	-0.000267669	0.6799	0.6608	0.41	-1.148	0.285
Deleterious	8	103251055	C	T	RRM2B	GRCh37	dbDSM	0	8.39	0	1	0.000106279	0	0	0	2.231	0
Deleterious	X	13753465	G	A	OFD1	GRCh37	dbDSM	0.0667	8.7	0	1	-7.82e-05	0.0202	1	0.34	2.061	-2.573
Deleterious	19	11223983	C	A	LDLR	GRCh37	dbDSM	0.0294	9.26	1	30	8.55e-05	0.3488	0.1744	0.39	2.634	-0.282
Deleterious	2	202626417	G	A	ALS2	GRCh37	dbDSM	0.0074	0	0	125	-6.82e-05	0.2665	0.1333	0.46	2.099	-0.284
Deleterious	17	42990697	C	A	GFAP	GRCh37	dbDSM	0.0571	0	0	61	-0.00134795	0.7531	0.6296	0.46	-1.561	-1.768
Deleterious	X	103042882	T	C	PLP1	GRCh37	dbDSM	0	0	0	14	-0.000524513	0.1657	0.9231	0.34	1.63	1.299
Deleterious	5	150227998	C	T	IRGM	GRCh37	dbDSM	0.0067	0	0	728	0.00148517	0	0	0	0.291	0
Deleterious	17	41209069	C	T	BRCA1	GRCh37	dbDSM	0	9.06	0	1	-4.17e-05	0.0238	1	0.595	2.956	-2.16
Deleterious	7	95951254	C	T	SLC25A13	GRCh37	dbDSM	0	9.24	1	1	-0.000116322	0	0	0	1.281	0
Deleterious	7	104702725	G	T	MLL5	GRCh37	dbDSM	0	11.37	0	1	-0.000295139	0.0174	1	0.34	1.382	-2.404
Deleterious	4	3076663	A	G	HTT	GRCh37	dbDSM	0.0097	0	0	153	0.00111695	0	0	0	-0.631	0
Deleterious	21	42609656	G	A	BACE2	GRCh37	dbDSM	0	10.51	0	1	-0.000151744	0.0092	1	0.2	5.864	-0.365
Deleterious	19	11213440	C	T	LDLR	GRCh37	dbDSM	0.0909	0	0	23	0.000137588	0.374	0.8211	0.43	-1.319	-0.798
Deleterious	7	75583325	A	G	POR	GRCh37	dbDSM	0.0345	0	0	19	0.000393024	0.1979	0.099	0.48	1.84	-0.849
Deleterious	16	50745583	T	G	NOD2	GRCh37	dbDSM	0	8.29	0	702	-0.000317228	0.7731	0.614	0.45	-0.535	0.016
Deleterious	17	7579312	C	T	TP53	GRCh37	dbDSM	0.0189	8.02	0	1	0.000109739	0.0072	1	0.18	0.848	-2.869
Deleterious	14	58925263	G	A	KIAA0586	GRCh37	dbDSM	0	9.8	1	1	-0.00214465	0.0274	1	0.5	2.745	-0.635
Deleterious	17	7579312	C	A	TP53	GRCh37	dbDSM	0.0189	8.02	0	1	-0.00151424	0.0072	1	0.18	0.848	-2.931
Deleterious	17	7579312	C	G	TP53	GRCh37	dbDSM	0.0189	8.02	0	1	-0.00168531	0.0072	1	0.18	0.848	-2.984
Deleterious	1	198665917	C	G	PTPRC	GRCh37	dbDSM	0.027	0	0	77	0.00067519	0.7778	0.3889	0.24	0.619	1.882
Deleterious	12	12284915	G	A	LRP6	GRCh37	dbDSM	0	5.03	0	57	-4.49e-05	0.6498	0.3249	0.47	-0.67	-1.082
Deleterious	17	3397702	C	T	ASPA	GRCh37	dbDSM	0.1538	0	1	52	-0.000566718	0.9455	0.5364	0.314	1.35	-1.415
Deleterious	5	147477438	C	T	SPINK5	GRCh37	dbDSM	0.0833	0	0	9	-6.66e-05	0.1406	0.0703	0.31	0.338	-0.968
Deleterious	14	92563117	A	G	ATXN3	GRCh37	dbDSM	0.125	0	0	66	-0.000399629	0.8	0.4	0.4	1.182	1.318
Deleterious	14	88411947	T	C	GALC	GRCh37	dbDSM	0.0417	0	0	51	-6.2e-05	0.5635	0.7238	0.33	-3.371	0.582
Deleterious	4	3227419	A	G	HTT	GRCh37	dbDSM	0.1333	0	1	32	0.000298975	0.7711	0.3855	0.474	2.485	-0.856
Deleterious	1	156100564	G	A	LMNA	GRCh37	dbDSM	0	9.16	1	1	-0.0001181	0.0127	1	0.46	5.586	-1.765
Deleterious	19	11216203	C	T	LDLR	GRCh37	dbDSM	0	8.95	0	74	0.000102882	0.3885	0.8084	0.43	0.395	-0.368
Deleterious	X	40456545	C	T	ATP6AP2	GRCh37	dbDSM	0	0	1	45	0.000342032	0.9375	0.4688	0.22	1.016	-1.144
Deleterious	1	156108488	C	T	LMNA	GRCh37	dbDSM	0	0	1	61	-0.000169813	0.1105	0.9457	0.4	1.741	-0.739
Deleterious	19	17627089	G	A	PGLS	GRCh37	dbDSM	0	9.6	1	1	-0.0134208	0.0185	1	0.524	1.112	-1.287
Deleterious	5	70247773	C	T	SMN1	GRCh37	dbDSM	0.4	0	1	6	-0.000795653	0.2222	0.1111	0.306	1.231	-2.91
Deleterious	1	156105901	C	T	LMNA	GRCh37	dbDSM	0	7.13	1	12	0.000147244	0.092	0.9579	0.48	1.009	-0.499
Deleterious	9	133738320	G	A	ABL1	GRCh37	dbDSM	0	0	0	103	3.7e-05	0.7546	0.6264	0.42	-2.472	-0.088
Deleterious	12	14949741	C	T	WBP11	GRCh37	dbDSM	0.0476	7.46	0	1	-0.000124778	0.0102	1	0.41	3.914	-1.792
Deleterious	6	152201875	T	C	ESR1	GRCh37	dbDSM	0.1111	0	0	29	0.000272505	0.547	0.735	0.33	0.067	-1.021
Deleterious	14	88431898	C	T	GALC	GRCh37	dbDSM	0	0	0	50	-0.00509752	0.8	0.608	0.24	2.63	0.804
Deleterious	19	1399792	C	T	GAMT	GRCh37	dbDSM	0.0286	5.96	0	1	-0.000293679	0.0137	1	0.2	3.309	-1.288
Deleterious	2	120125029	A	G	DBI	GRCh37	dbDSM	0	0	0	51	0.000430041	0.8095	0.4048	0.33	-0.736	-2.388
Deleterious	11	108151895	G	A	ATM	GRCh37	dbDSM	0	7.84	0	1	-2.59e-05	0.0115	1	0.5	5.648	-2.282
Deleterious	1	43212925	C	T	LEPRE1	GRCh37	dbDSM	0.0052	9.22	0	2	-7.38e-05	0.025	0.9938	0.48	0	1.116
Deleterious	21	43905914	C	T	RSPH1	GRCh37	dbDSM	0	8.58	1	1	-0.00302601	0.7373	0.3686	0.45	3.559	-0.693
Deleterious	2	189866176	G	A	COL3A1	GRCh37	dbDSM	0	9.24	1	1	-5.33e-05	0.037	1	0.388	4.286	-2.584
Deleterious	13	50123649	G	A	RCBTB1	GRCh37	dbDSM	0	0	0	56	0.000272787	0.5864	0.712	0.31	-0.168	-1.073
Benign	12	67692787	T	C	CAND1	GRCh37	VariSNP	0	0	1	58	0.000144634	0.7945	0.3973	0.39	0.496	0.646
Benign	8	77761828	G	T	ZFHX4	GRCh37	VariSNP	0.0256	0	1	81	0.000150967	0.806	0.403	0.28	1.269	-0.407
Benign	2	26687828	G	A	OTOF	GRCh37	VariSNP	0	7	1	70	4.94e-05	0.8696	0.4348	0.47	0.257	-0.801
Benign	7	135333172	C	T	NUP205	GRCh37	VariSNP	0	0	0	21	6.55e-05	0	0	0	-1.341	0
Benign	22	40042813	G	A	CACNA1I	GRCh37	VariSNP	0.02	0	1	74	-2.86e-05	0.4728	0.7668	0.25	0.438	0.591
Benign	10	117226713	T	C	ATRNL1	GRCh37	VariSNP	0.1111	0	0	30	-9.48e-05	0.7595	0.3797	0.297	1.2	-0.755
Benign	2	179517417	C	T	TTN	GRCh37	VariSNP	0.0909	3.98	0	38	1.66e-07	0.9048	0.5595	0.519	0.82	-2.581
Benign	10	103991531	C	G	PITX3	GRCh37	VariSNP	0	0	1	17	0.000708212	0.1675	0.0837	0.33	0.452	-0.552
Benign	20	20349964	G	C	INSM1	GRCh37	VariSNP	0.0042	0	1	9111	-0.00126399	0	0	0	0.63	0
Benign	15	83451559	C	T	FSD2	GRCh37	VariSNP	0	7.24	0	13	-0.0013838	0.1126	0.9481	0.44	-1.898	-0.915
Benign	21	30357163	G	T	LTN1	GRCh37	VariSNP	0.0556	2.98	0	81	0.000304406	0.7013	0.3506	0.42	-0.005	0.463
Benign	17	80046369	G	A	FASN	GRCh37	VariSNP	0	0	0	70	1.05e-05	0.8092	0.4046	0.25	0.462	-0.098
Benign	7	72744271	C	T	FKBP6	GRCh37	VariSNP	0	0	1	85	0.000447234	0.8374	0.5862	0.44	-1.044	0.166
Benign	9	97081194	G	T	NUTMF	GRCh37	VariSNP	0	0	0	339	0.000920478	0	0	0	-0.151	0
Benign	1	160321879	A	G	NCSTN	GRCh37	VariSNP	0.0769	4.6	1	36	0.000467505	0.4706	0.2353	0.28	-0.499	1.876
Benign	9	135285802	G	A	C9orf171	GRCh37	VariSNP	0	0	0	52	0.000116157	0	0	0	1.816	0
Benign	2	183817585	C	T	NCKAP1	GRCh37	VariSNP	0	7.34	0	65	-5.35e-05	0.9924	0.5115	0.27	0.52	-0.472
Benign	20	5566853	T	C	GPCPD1	GRCh37	VariSNP	0	4.9	1	14	-8.99e-06	0.3684	0.8289	0.296	3.149	1.958
Benign	18	54293622	A	C	TXNL1	GRCh37	VariSNP	0.0714	2.33	1	31	-0.00190026	0.6392	0.6907	0.196	0.536	2.851
Benign	1	28920464	C	T	RAB42	GRCh37	VariSNP	0	0	0	259	-0.000689724	0	0	0	1.88	0
Benign	12	112228336	C	T	ALDH2	GRCh37	VariSNP	0.0556	0	0	31	0.000128561	0.4806	0.7674	0.48	-1.773	-1.191
Benign	4	77660175	A	G	SHROOM3	GRCh37	VariSNP	0	0	0	262	-3e-06	0.1655	0.0828	0.29	-2.094	0.016
Benign	11	62933535	G	T	SLC22A25	GRCh37	VariSNP	0.037	6.56	0	20	0.00107114	0.0198	0.9906	0.27	0.227	1.611
Benign	4	5500714	C	A	STK32B	GRCh37	VariSNP	0	0	0	43	0.00171407	0	0	0	-5.074	0
Benign	6	33648144	C	T	ITPR3	GRCh37	VariSNP	0.0526	0	0	39	-6.7e-05	0.619	0.3095	0.51	-0.319	0.319
Benign	9	90500704	G	A	SPATA31E1	GRCh37	VariSNP	0.0013	0	0	877	-0.00241953	0	0	0	-0.402	0
Benign	19	14272233	T	G	LPHN1	GRCh37	VariSNP	0.0123	0	1	110	0.000864638	0.6984	0.654	0.32	0.571	-0.026
Benign	17	61278194	A	C	TANC2	GRCh37	VariSNP	0.025	4.21	0	63	-0.000276676	0.6738	0.3369	0.37	-0.565	-0.67
Benign	1	8420672	G	A	RERE	GRCh37	VariSNP	0	9.28	1	501	9.28e-05	0.7266	0.6374	0.41	-0.413	-0.039
Benign	19	44570917	A	C	ZNF223	GRCh37	VariSNP	0	6.78	0	701	0.0012868	0.843	0.5793	0.44	0.088	0
Benign	14	64476720	A	G	SYNE2	GRCh37	VariSNP	0	0	0	37	1.15e-05	0.4901	0.245	0.43	0.131	0.466
Benign	4	99273748	T	C	RAP1GDS1	GRCh37	VariSNP	0	0	0	5	-0.00024222	0.0794	0.9683	0.25	0.269	1.308
Benign	15	70347577	G	A	TLE3	GRCh37	VariSNP	0.0213	6.54	1	61	0.000186982	0.5684	0.2842	0.27	-0.638	-0.187
Benign	17	1704013	A	G	SMYD4	GRCh37	VariSNP	0	0	0	306	-0.00016281	0.524	0.262	0.3	-0.061	0.024
Benign	8	144618584	G	A	ZC3H3	GRCh37	VariSNP	0	0	1	40	8.98e-05	0.4061	0.203	0.39	-0.469	-0.238
Benign	11	103908084	C	T	DDI1	GRCh37	VariSNP	0	0	0	37099	0.00017063	0	0	0	-2.45	0
Benign	16	3063915	G	A	CLDN9	GRCh37	VariSNP	0.0078	6.98	1	2129	0.00019722	0	0	0	-2.526	0
Benign	1	155449067	G	A	ASH1L	GRCh37	VariSNP	0.0018	0	0	1391	4.89e-05	0.6096	0.6954	0.42	1.681	0.047
Benign	5	74325677	A	G	GCNT4	GRCh37	VariSNP	0.0027	0	0	187	-0.000130746	0	0	0	-0.723	0
Benign	19	22154503	T	C	ZNF208	GRCh37	VariSNP	0.0011	0	0	3107	6.1e-05	0	0	0	-1.111	0
Benign	17	79514527	G	A	C17orf70	GRCh37	VariSNP	0	4.84	1	178	-8.18e-05	0.4623	0.2312	0.49	0.018	-0.17
Benign	19	10465257	C	T	TYK2	GRCh37	VariSNP	0.0625	0	0	29	-0.000280583	0.5918	0.2959	0.398	-4.979	-0.368
Benign	1	154569626	C	T	ADAR	GRCh37	VariSNP	0	0	0	28	-4.69e-05	0.3862	0.8138	0.21	-4.521	-2.058
Benign	9	139818368	C	T	TRAF2	GRCh37	VariSNP	0.0312	0	0	65	0.000120929	0.8725	0.4362	0.41	-4.917	-0.903
Benign	17	72338098	C	T	KIF19	GRCh37	VariSNP	0	0	1	28	0.000146026	0.5045	0.7568	0.38	-0.502	-0.273
Benign	2	218712408	C	T	TNS1	GRCh37	VariSNP	0	0	0	176	-0.000128221	0.2231	0.8891	0.26	-0.463	0.267
Benign	2	54785969	G	A	SPTBN1	GRCh37	VariSNP	0.0217	4.89	1	56	2e-05	0	0	0	-2.191	0
Benign	2	220493165	C	T	SLC4A3	GRCh37	VariSNP	0.0323	0	0	39	0.000115427	0.4699	0.2349	0.45	0.839	-1.29
Benign	3	43074421	G	A	FAM198A	GRCh37	VariSNP	0	3.73	1	625	-0.000385796	0.9713	0.5152	0.27	-0.613	-0.346
Benign	21	32639157	C	T	TIAM1	GRCh37	VariSNP	0.0065	3.16	1	143	3.78e-06	0.2936	0.1468	0.38	-2.482	-1.012
Benign	4	145920432	T	C	ANAPC10	GRCh37	VariSNP	0.2857	4.09	0	15	0	0.7895	0.3947	0.303	0	-3.12
Benign	16	1270403	G	A	CACNA1H	GRCh37	VariSNP	0	0	0	423	2.58e-06	0	0	0	-2.117	0
Benign	9	130221323	C	T	LRSAM1	GRCh37	VariSNP	0.0769	3.73	0	28	0.00020352	0.8116	0.6087	0.5	-2.441	-0.758
Benign	15	77906674	G	A	LINGO1	GRCh37	VariSNP	0	0	0	1569	0.000233881	0	0	0	3.229	0
Benign	5	140751389	C	T	PCDHGB3	GRCh37	VariSNP	0	0	0	988	9.23e-05	0	0	0	-1.368	0
Benign	4	114277676	G	A	ANK2	GRCh37	VariSNP	0	0	0	2780	-0.000260263	0.8889	0.5557	0.54	-0.737	0
Benign	X	130419169	C	T	IGSF1	GRCh37	VariSNP	0.006	0	0	17	-0.00070417	0.1181	0.9444	0.39	1.35	-1.515
Benign	20	2517922	C	T	TMC2	GRCh37	VariSNP	0.1429	0	0	8	0.000109929	0.3333	0.1667	0.256	-0.581	-2.18
Benign	2	235404823	C	T	ARL4C	GRCh37	VariSNP	0.0034	0	1	168	-0.00165644	0	0	0	0.191	0
Benign	12	117013834	C	A	MAP1LC3B2	GRCh37	VariSNP	0	0	0	188	0.00569929	0	0	0	1.173	0
Benign	16	84270513	G	A	KCNG4	GRCh37	VariSNP	0	0	0	178	0.00028307	0.4472	0.7776	0.36	-0.801	0.086
Benign	2	160139284	A	C	WDSUB1	GRCh37	VariSNP	0.0167	9.35	0	102	0.00155758	0.4834	0.7607	0.34	-2.172	0.791
Benign	21	46032335	G	A	KRTAP10-8	GRCh37	VariSNP	0	0	1	11010	-0.00126972	0	0	0	-0.858	0
Benign	4	13545793	C	G	NKX3-2	GRCh37	VariSNP	0	0	0	221	0.00149781	0	0	0	0.791	0
Benign	1	151006539	C	A	PRUNE	GRCh37	VariSNP	0	0	1	258	-0.00169073	0	0	0	0.478	0
Benign	12	124957591	C	A	NCOR2	GRCh37	VariSNP	0.0323	3.74	0	87	0.000131355	0.9667	0.4833	0.48	0.874	-0.668
Benign	12	6499403	C	T	LTBR	GRCh37	VariSNP	0	6.53	0	104	0.000333335	0.9083	0.5502	0.46	-1.468	0.727
Benign	1	246811000	G	A	CNST	GRCh37	VariSNP	0	0	0	340	-8.14e-05	0.7564	0.6229	0.37	0.104	-0.006
Benign	5	140476309	G	T	PCDHB2	GRCh37	VariSNP	0	0	0	1466	0.00038859	0	0	0	0.82	0
Benign	2	45933	C	A	FAM110C	GRCh37	VariSNP	0.0081	0	0	494	-0.00180289	0	0	0	0.002	0
Benign	4	88536550	T	C	DSPP	GRCh37	VariSNP	0.0023	0	1	1614	8.56e-05	0	0	0	0.42	0
Benign	1	20996917	G	A	KIF17	GRCh37	VariSNP	0	0	1	4	0.000127381	0.1127	0.9577	0.561	0.16	1.101
Benign	9	140648742	C	T	EHMT1	GRCh37	VariSNP	0	6.8	0	2	-2.01e-05	0.0331	0.9917	0.64	-1.776	1.356
Benign	10	96798715	G	A	CYP2C8	GRCh37	VariSNP	0	7.73	0	62	0.00020146	0.8732	0.5704	0.34	-1.48	-0.914
Benign	14	100992311	A	G	WDR25	GRCh37	VariSNP	0.0667	0	1	67	-1.11e-05	0.7836	0.614	0.5	-4.44	0.706
Benign	9	127572130	C	T	OLFML2A	GRCh37	VariSNP	0.0013	3.7	0	44	0.000150231	0	0	0	0.942	0
Benign	2	166868775	A	G	SCN1A	GRCh37	VariSNP	0.0526	0	1	18	8.94e-05	0.2069	0.1034	0.36	0.923	0.799
Benign	1	207642050	C	G	CR2	GRCh37	VariSNP	0	5.93	0	11	0.000807962	0.1164	0.9471	0.24	0.1	1.94
Benign	3	45776745	T	A	SACM1L	GRCh37	VariSNP	0.1111	2.44	0	19	-0.00056454	0.2734	0.1367	0.33	-0.513	-0.634
Benign	8	133764108	G	A	TMEM71	GRCh37	VariSNP	0.0263	0	0	78	-0.000364123	0.7324	0.6385	0.31	-0.465	-0.77
Benign	6	576800	C	T	EXOC2	GRCh37	VariSNP	0	0	1	44	-6.43e-05	0.6984	0.6587	0.32	-1.742	-0.433
Benign	15	45694768	G	T	SPATA5L1	GRCh37	VariSNP	0	4.11	0	949	0.000717704	0	0	0	1.534	0
Benign	7	100463456	T	C	SLC12A9	GRCh37	VariSNP	0	0	0	116	0.000123672	0	0	0	0.715	0
Benign	11	18955665	G	A	MRGPRX1	GRCh37	VariSNP	0.0048	0	0	122310	0.000796466	0	0	0	-0.028	0
Benign	11	113672347	T	A	USP28	GRCh37	VariSNP	0.0625	2.72	0	54	0.00147466	0.551	0.2755	0.39	0.069	-0.502
Benign	10	45799796	C	T	OR13A1	GRCh37	VariSNP	0.0035	0	0	87	0.00013358	0	0	0	-2.49	0
Benign	8	133909949	C	T	TG	GRCh37	VariSNP	0.04	0	0	56	4.25e-05	0.8116	0.4058	0.37	-2.083	1.264
Benign	4	77662671	C	T	SHROOM3	GRCh37	VariSNP	0.0017	0	0	409	-7.85e-05	0.2584	0.8711	0.29	0.727	-0.027
Benign	12	52283160	C	T	ANKRD33	GRCh37	VariSNP	0.1	3.83	0	5	0.000131629	0.0709	0.0355	0.32	-0.439	1.239
Benign	5	140433404	C	T	PCDHB1	GRCh37	VariSNP	0.0027	0	0	41012	0.000105291	0	0	0	-0.027	0
Benign	3	184654042	G	A	VPS8	GRCh37	VariSNP	0	2.48	1	9	-0.000727688	0.2	0.1	0.341	0.144	1.862
Benign	10	70645874	G	A	STOX1	GRCh37	VariSNP	0	3.64	0	501	-0.00104643	0.4248	0.788	0.32	0.867	0.103
Benign	6	17421846	G	A	CAP2	GRCh37	VariSNP	0	3.68	0	61	1.27e-05	1	0.5	0.4	-0.163	-2.102
Benign	13	111160304	G	A	COL4A2	GRCh37	VariSNP	0	2.89	1	23	-3.45e-05	0.1603	0.0801	0.26	-5.132	0.089
Benign	6	25727382	G	A	HIST1H2BA	GRCh37	VariSNP	0	4.99	0	25948	-0.00176097	0	0	0	1.672	0
Benign	11	125880561	C	T	CDON	GRCh37	VariSNP	0.0312	0	0	29	3.31e-05	0.1638	0.0819	0.32	-0.232	-0.215
Benign	17	19315922	G	A	RNF112	GRCh37	VariSNP	0	0	1	112	9.7e-06	0.7832	0.3916	0.32	-0.968	-0.643
Benign	1	201178983	A	G	IGFN1	GRCh37	VariSNP	0.0009	0	0	3767	1.61e-05	0.9993	0.5005	0.44	-0.096	0
Benign	2	102793186	A	G	IL1R1	GRCh37	VariSNP	0	0	0	374	0.000137678	0	0	0	0.019	0
Benign	15	62211566	G	C	VPS13C	GRCh37	VariSNP	0	0	0	79	0.000170742	0.9814	0.5155	0.31	0.035	1.565
Benign	4	123664919	A	G	BBS12	GRCh37	VariSNP	0	6.45	0	1882	0.00490818	0	0	0	0.01	0
Benign	11	61551764	C	G	MYRF	GRCh37	VariSNP	0.0741	0	1	13	0.000768567	0.2453	0.1226	0.455	-0.549	0.885
Benign	11	49214393	C	T	FOLH1	GRCh37	VariSNP	0.1	3.48	0	49	8.05e-06	0.9608	0.5294	0.289	-0.14	-2.7
Benign	10	126715075	T	C	CTBP2	GRCh37	VariSNP	0	0	0	425	6e-05	0	0	0	-1.014	0
Benign	7	45123379	G	A	NACAD	GRCh37	VariSNP	0.0011	0	0	1673	7.54e-05	0.8355	0.5825	0.44	-0.952	-0.039
Benign	4	77661558	G	A	SHROOM3	GRCh37	VariSNP	0	0	0	1522	1.84e-05	0.9615	0.5196	0.29	0.241	0.284
Benign	19	5903666	G	A	NDUFA11	GRCh37	VariSNP	0.0137	0	0	44	-0.000314343	0	0	0	0.36	0
Benign	17	60814428	T	C	MARCH-X	GRCh37	VariSNP	0	0	0	266	7.02e-05	0.3795	0.1897	0.54	-1.54	0.224
Benign	13	49771900	C	T	FNDC3A	GRCh37	VariSNP	0.0435	0	0	40	0.000214876	0.5333	0.2667	0.34	-0.572	-1.449
Benign	20	54824466	T	A	MC3R	GRCh37	VariSNP	0.0054	0	1	109782	-0.00772608	0	0	0	1.473	0
Benign	19	3546346	G	A	MFSD12	GRCh37	VariSNP	0	4	1	78	0.000160939	0.9123	0.4561	0.25	-0.444	-1.138
Benign	X	153033730	C	T	PLXNB3	GRCh37	VariSNP	0.0278	0	1	27	5.04e-05	0.3	0.15	0.28	-2.393	-1.456
Benign	1	155161887	C	T	MUC1	GRCh37	VariSNP	0.0115	3.2	0	85	-0.000692821	1	0.5	0.31	-1.367	-1.508
Benign	4	1978300	C	T	WHSC1	GRCh37	VariSNP	0.0312	0	0	99	0.00010623	0.9659	0.4829	0.54	-0.551	-2.096
Benign	9	13205985	G	A	MPDZ	GRCh37	VariSNP	0.0323	0	0	71	4.14e-05	0.7717	0.6196	0.33	-1.168	-1.02
Benign	1	228588713	G	A	TRIM11	GRCh37	VariSNP	0	0	0	49	5.63e-05	0.585	0.7115	0.38	1.029	-1.436
Benign	3	171965469	A	G	FNDC3B	GRCh37	VariSNP	0.0238	0	0	98	-5.01e-06	0.8033	0.6025	0.22	-0.491	0.286
Benign	1	193149889	C	T	B3GALT2	GRCh37	VariSNP	0	3.12	1	924	-0.000187016	0	0	0	2.515	0
Benign	2	190569858	G	A	ANKAR	GRCh37	VariSNP	0	0	0	93	-0.000232586	0.9208	0.5446	0.41	-2.511	-0.609
Benign	1	171510577	T	C	PRRC2C	GRCh37	VariSNP	0.0033	6.01	1	792	6.08e-05	0.7012	0.6498	0.54	-0.274	0.011
Benign	1	166039898	C	G	FAM78B	GRCh37	VariSNP	0.0077	0	1	103	0.00246907	0.1645	0.0823	0.36	2.849	0
Benign	16	54965132	T	C	IRX5	GRCh37	VariSNP	0.0204	0	1	228	-0.000530419	0	0	0	1.831	0
Benign	12	113612574	G	A	DDX54	GRCh37	VariSNP	0	12.9	0	3	7.53e-05	0.0455	0.0227	0.41	-0.056	0.311
Benign	6	128388820	C	T	PTPRK	GRCh37	VariSNP	0.0263	0	0	118	-0.000227241	0.8613	0.4307	0.45	-1.749	-0.336
Benign	19	36575645	G	A	WDR62	GRCh37	VariSNP	0.0909	9.6	1	2	2.78e-05	0.0435	0.9891	0.529	-1.891	0.325
Benign	X	47836856	C	T	ZNF182	GRCh37	VariSNP	0	0	0	341	5.73e-05	0	0	0	-0.531	0
Benign	3	50214233	C	T	SEMA3F	GRCh37	VariSNP	0.04	0	0	33	-3.31e-05	0.7021	0.3511	0.315	0.884	-0.241
Benign	17	75471762	G	A	MSF	GRCh37	VariSNP	0.0077	0	0	224	9.07e-05	0	0	0	-0.401	0
Benign	X	100871152	G	A	ARMCX6	GRCh37	VariSNP	0	0	0	400	8.97e-05	0	0	0	2.262	0
Benign	19	38090649	A	C	ZNF540	GRCh37	VariSNP	0.0526	0	0	5	0.000314258	0.0787	0.9685	0.3	-0.198	-2.336
Benign	8	20075744	T	G	ATP6V1B2	GRCh37	VariSNP	0.05	0	1	50	-0.000621744	0.7692	0.6231	0.41	0.036	0.237
Benign	12	40114993	G	A	C12orf40	GRCh37	VariSNP	0.0104	5.78	0	405	-0.00144867	0	0	0	-1.423	0
Benign	3	45814012	G	A	SLC6A20	GRCh37	VariSNP	0.0385	0	0	16	-0.000302118	0.2883	0.8649	0.12	2.551	1.93
Benign	19	9226299	C	G	OR7G1	GRCh37	VariSNP	0.016	0	0	24970	0.00104784	0	0	0	1.18	0
Benign	18	77960639	C	T	PARD6G	GRCh37	VariSNP	0	0	1	47	-0.000156545	0.4215	0.7937	0.29	-2.186	-1.142
Benign	1	155735148	C	T	GON4L	GRCh37	VariSNP	0	2.34	0	358	1.91e-05	0.4187	0.7912	0.42	-0.545	-0.039
Benign	4	100341861	C	T	ADH7	GRCh37	VariSNP	0.0294	0	0	90	-0.00240813	0.6897	0.3448	0.26	0.208	0.744
Benign	11	5475615	C	T	OR51I2	GRCh37	VariSNP	0.0123	0	0	55210	8.78e-05	0	0	0	2.009	0
Benign	1	158517140	G	A	OR6Y1	GRCh37	VariSNP	0	0	0	64040	-0.000284626	0	0	0	-0.489	0
Benign	4	96761598	C	T	PDHA2	GRCh37	VariSNP	0	0	0	291714	-0.00018894	0	0	0	-1.271	0
Benign	19	41209477	C	T	ADCK4	GRCh37	VariSNP	0	3.04	0	32	-0.000109053	0.4016	0.2008	0.47	-2.383	-1.253
Benign	1	173780426	G	A	CENPL	GRCh37	VariSNP	0.0323	0	0	19	-0.000451603	0.2171	0.1086	0.38	-0.056	0.673
Benign	2	75104410	C	T	HK2	GRCh37	VariSNP	0	0	1	39	7.42e-05	0.5	0.7564	0.46	-2.434	-1.026
Benign	1	247587982	C	T	NLRP3	GRCh37	VariSNP	0.0035	0	0	834	0.000250228	0.9515	0.4758	0.37	0.375	0.027
Benign	16	57945674	G	A	CNGB1	GRCh37	VariSNP	0	3.57	1	18	-0.000142261	0.2927	0.8618	0.24	-1.078	-1.449
Benign	18	21119777	G	A	NPC1	GRCh37	VariSNP	0.0333	0	0	3	0.000103274	0.0314	0.9895	0.3	3.381	-0.721
Benign	10	292763	C	T	ZMYND11	GRCh37	VariSNP	0.1154	2.06	0	58	0.000100074	0.5577	0.2788	0.44	-1.276	0.011
Benign	17	57287733	C	T	SMG8	GRCh37	VariSNP	0	0	1	1439	0.000146626	0.495	0.2475	0.41	1.413	0
Benign	2	219920346	G	A	IHH	GRCh37	VariSNP	0.0079	0	1	242	0.000351398	0	0	0	-5.609	0
Benign	9	33466081	C	T	NOL6	GRCh37	VariSNP	0.0286	4.45	0	13	3.71e-05	0.1677	0.9226	0.31	-0.583	-1.192
Benign	7	100815816	C	T	NAT16	GRCh37	VariSNP	0	2.48	0	117	9.87e-05	0	0	0	0.55	0
Benign	14	105416292	C	T	AHNAK2	GRCh37	VariSNP	0	6.78	0	4845	1.06e-06	0	0	0	-0.769	0
Benign	3	57882601	C	T	SLMAP	GRCh37	VariSNP	0.1667	11.11	0	2	0.000174838	0.0667	0.0333	0.291	0.44	1.73
Benign	19	5210762	G	A	PTPRS	GRCh37	VariSNP	0	0	0	55	7.49e-05	0.8661	0.4331	0.44	0.217	-0.548
Benign	2	43953530	C	T	PLEKHH2	GRCh37	VariSNP	0	4.61	0	61	1.77e-05	0.6778	0.6667	0.45	-0.981	-1.721
Benign	17	7689495	G	A	DNAH2	GRCh37	VariSNP	0.0294	4.23	1	54	-7.6e-05	0.1915	0.0957	0.38	-2.08	-0.548
Benign	8	104153284	G	A	BAALC	GRCh37	VariSNP	0.0233	10.86	0	2	3.38e-05	0	0	0	-0.179	0
Benign	19	7703982	C	T	STXBP2	GRCh37	VariSNP	0.1111	0	1	5	4.41e-05	0.122	0.9512	0.299	0.946	-0.414
Benign	16	67265717	T	C	FHOD1	GRCh37	VariSNP	0.0312	0	0	6	0.000803886	0.6591	0.3295	0.4	-0.256	-0.27
Benign	7	99751584	C	G	LAMTOR4	GRCh37	VariSNP	0.0175	2.62	1	95	-0.0064145	0	0	0	0.975	0
Benign	2	218700768	G	A	TNS1	GRCh37	VariSNP	0	0	0	31	1.52e-05	0.3147	0.8477	0.39	0.049	-0.796
Benign	16	87417159	G	C	FBXO31	GRCh37	VariSNP	0	0	0	149	-0.00090838	0	0	0	1.585	0
Benign	10	49392616	C	T	FRMPD2	GRCh37	VariSNP	0.0667	5.02	0	8	-0.00267164	0.1368	0.9402	0.35	1.141	1.988
Benign	5	6491417	G	A	UBE2QL1	GRCh37	VariSNP	0.0013	0	1	87	0.000268016	0	0	0	-2.18	0
Benign	12	52886793	A	G	KRT6A	GRCh37	VariSNP	0	0	0	361	0.000199744	0	0	0	0.376	0
Benign	9	5304374	C	T	RLN2	GRCh37	VariSNP	0	0	0	5	-0.00565889	0	0	0	-1.674	0
Benign	5	36962300	C	T	NIPBL	GRCh37	VariSNP	0.0909	0	0	76	-6.37e-05	1	0.5	0.3	1.051	0.13
Benign	9	21367554	A	G	IFNA13	GRCh37	VariSNP	0.0096	6.02	0	88390	-0.000360114	0	0	0	0.02	0
Benign	4	183815748	C	T	DCTD	GRCh37	VariSNP	0	2.58	0	11	-0.000321738	0.188	0.094	0.24	-0.774	-2.336
Benign	3	167191539	G	A	SERPINI2	GRCh37	VariSNP	0	0	0	15	0	0	0	0	-0.046	-1.507
Benign	12	25679841	G	A	IFLTD1	GRCh37	VariSNP	0.0769	0	0	49	-0.000571441	0.5241	0.262	0.23	-0.964	-0.557
Benign	1	86896591	C	T	CLCA2	GRCh37	VariSNP	0	0	0	47	-0.00024746	0.8624	0.4312	0.173	1.105	-1.659
Benign	13	103506686	C	G	BIVM-ERCC5	GRCh37	VariSNP	0	4.27	0	39	0.000206691	0.8966	0.5632	0.488	0.445	1.106
Benign	5	153085526	G	A	GRIA1	GRCh37	VariSNP	0	0	0	102	-6.95e-05	0.5499	0.7278	0.33	-1.427	1.307
Benign	20	25282899	C	T	ABHD12	GRCh37	VariSNP	0	3.07	0	45	-0.00230553	0.7031	0.6562	0.29	0.764	1.33
Benign	7	17370495	T	C	AHR	GRCh37	VariSNP	0.0357	0	0	16	-0.0001561	0.2443	0.8855	0.23	-0.002	-0.435
Benign	X	129148447	C	T	BCORL1	GRCh37	VariSNP	0.0051	2.95	0	1522	0.000143699	0.9326	0.4663	0.48	0.061	-0.086
Benign	19	5220312	G	A	PTPRS	GRCh37	VariSNP	0.0667	3.15	0	42	0.000132605	0.8936	0.5638	0.326	1.269	0.995
Benign	11	76831893	C	T	CAPN5	GRCh37	VariSNP	0	0	1	63	-0.000341502	0.6396	0.6853	0.35	-0.39	-1.04
Benign	2	54146314	C	T	PSME4	GRCh37	VariSNP	0.0833	4.52	0	27	-0.000181187	0.5625	0.7292	0.297	-0.685	-0.458
Benign	9	126144425	G	A	DENND1A	GRCh37	VariSNP	0.0019	4.15	1	480	0.000142383	0	0	0	-2.679	0
Benign	18	24035788	G	A	KCTD1	GRCh37	VariSNP	0.0087	0	1	78	-0.000130964	0	0	0	-0.883	0
Benign	9	39132974	G	T	CNTNAP3	GRCh37	VariSNP	0.0385	0	0	46	6.3e-05	0.451	0.7794	0.29	1.164	-1.528
Benign	11	129306923	G	A	BARX2	GRCh37	VariSNP	0.0164	4.77	1	24	-0.0126314	0.1595	0.9236	0.33	1.485	-0.215
Benign	2	237489738	C	T	CXCR7	GRCh37	VariSNP	0	0	1	656	7.34e-05	0	0	0	-0.418	0
Benign	3	58516318	G	A	ACOX2	GRCh37	VariSNP	0	0	0	48	0.000193658	0.5549	0.2775	0.16	0.936	-0.866
Benign	14	50558460	A	G	C14orf183	GRCh37	VariSNP	0.0133	0	0	34	-0.000267047	0.2282	0.1141	0.37	1.418	1.197
Benign	1	15420680	G	A	KAZN	GRCh37	VariSNP	0	0	0	5	7.84e-06	0.0485	0.0243	0.42	-1.681	-0.447
Benign	2	233412832	G	A	TIGD1	GRCh37	VariSNP	0.0064	0	0	2580	0.000114352	0	0	0	-0.438	0
Benign	1	158324171	C	T	CD1E	GRCh37	VariSNP	0.02	3.42	0	5	0.000375441	0.0337	0.0168	0.31	-0.351	-0.706
Benign	19	10084288	C	T	COL5A3	GRCh37	VariSNP	0	0	0	12	-0.000149907	0.4444	0.2222	0.367	0.055	2.468
Benign	16	2906205	G	C	PRSS22	GRCh37	VariSNP	0	0	1	50	-0.00157413	0.5814	0.2907	0.37	-2.762	-1.651
Benign	6	44254106	A	G	TCTE1	GRCh37	VariSNP	0	0	0	164	-0.000118787	0.5764	0.2882	0.48	-0.066	0.18
Benign	9	140009157	G	T	DPP7	GRCh37	VariSNP	0.037	0	0	59	-0.00042441	0	0	0	-0.006	0
Benign	7	98792835	G	A	KPNA7	GRCh37	VariSNP	0	5.45	0	127	0.00016697	0.9442	0.4721	0.39	-0.398	-0.086
Benign	22	17472983	G	A	GAB4	GRCh37	VariSNP	0	0	0	84	0.000170741	0.5526	0.2763	0.5	1.581	0.367
Benign	15	42742256	G	A	ZFP106	GRCh37	VariSNP	0.0036	0	0	288	-1.37e-05	0.2637	0.8686	0.54	-0.263	-0.132
Benign	10	123845544	C	T	TACC2	GRCh37	VariSNP	0	0	0	1931	0.000327867	0.7269	0.6367	0.4	0.627	0.014
Benign	19	17972941	G	A	RPL18A	GRCh37	VariSNP	0	0	1	20	-0.00152817	0.6	0.3	0.37	0.04	0.433
Benign	22	29885306	G	A	NEFH	GRCh37	VariSNP	0	0	0	154	-7.64e-05	0	0	0	-0.143	0
Benign	2	132287230	C	T	CCDC74A	GRCh37	VariSNP	0	2.16	0	11	-0.000468691	0.4889	0.2444	0.55	0.419	-2.713
Benign	8	145756206	C	T	ARHGAP39	GRCh37	VariSNP	0.04	0	1	50	-0.0002991	0.5882	0.2941	0.4	-1.674	0.621
Benign	16	27487817	C	T	GTF3C1	GRCh37	VariSNP	0	2.61	1	46	2.03e-05	0.9787	0.5213	0.404	-1.845	-1.837
Benign	12	110813942	C	T	ANAPC7	GRCh37	VariSNP	0.0909	6.01	0	72	-0.000107138	0.9536	0.5298	0.43	-0.348	-0.498
Benign	3	52524827	C	T	NISCH	GRCh37	VariSNP	0	3.35	0	23	-0.000154205	0.3566	0.8295	0.47	-0.449	-2.318
Benign	13	111287925	C	T	CARKD	GRCh37	VariSNP	0.0476	2.51	1	11	0.000332771	0.1818	0.9174	0.45	-0.142	-0.117
Benign	19	14574674	C	T	PKN1	GRCh37	VariSNP	0.0294	0	1	35	2.77e-05	0.493	0.2465	0.28	-0.955	-0.524
Benign	1	949579	G	T	ISG15	GRCh37	VariSNP	0.009	0	0	216	0.00191157	0	0	0	0.077	0
Benign	16	10775972	G	A	TEKT5	GRCh37	VariSNP	0.1	0	0	22	0.000124083	0.3056	0.1528	0.46	-1.943	0.432
Benign	10	69695957	T	C	HERC4	GRCh37	VariSNP	0	0	0	36	7.42e-05	0.8675	0.4337	0.423	0.538	0.894
Benign	6	26189191	C	T	HIST1H4D	GRCh37	VariSNP	0.0156	3.17	0	8304	-0.00910541	0	0	0	0.155	0
Benign	2	202149696	G	A	CASP8	GRCh37	VariSNP	0.0137	0	1	158	-0.000148249	0.6295	0.3147	0.44	-0.027	0.177
Benign	8	19690817	G	A	INTS10	GRCh37	VariSNP	0	6.4	1	16	-8.48e-05	0.2092	0.902	0.23	-2.367	-2.026
Benign	1	44595246	C	T	KLF17	GRCh37	VariSNP	0	0	0	12	-0.000190972	0.5261	0.263	0.36	0.04	-0.184
Benign	9	86588282	G	A	HNRNPK	GRCh37	VariSNP	0	7.94	0	33	-0.000157172	0.5789	0.2895	0.39	1.511	-0.757
Benign	4	2906691	C	T	ADD1	GRCh37	VariSNP	0.0159	0	1	52	0.000189717	0.8406	0.5826	0.34	-0.417	-0.899
Benign	14	74156178	A	G	DNAL1	GRCh37	VariSNP	0	0	0	41	-0.000195898	0	0	0	-0.756	0
Benign	18	63530140	C	T	CDH7	GRCh37	VariSNP	0.0208	0	0	14	-0.000114293	0.1111	0.9484	0.42	0.944	-0.514
Benign	16	24573351	A	G	RBBP6	GRCh37	VariSNP	0	4.17	1	132	-3.34e-06	0.7811	0.6124	0.39	0.59	0.209
Benign	20	47570245	C	T	ARFGEF2	GRCh37	VariSNP	0.0286	3.45	0	83	7.42e-05	0.7064	0.6511	0.57	-1.33	-0.581
Benign	3	137888982	A	G	DBR1	GRCh37	VariSNP	0	5.23	1	34	-0.000109444	0.7907	0.6163	0.198	1.696	1.024
Benign	12	133195411	C	T	P2RX2	GRCh37	VariSNP	0	0	0	97	0.000172061	0	0	0	-0.092	0
Benign	X	44938563	G	A	KDM6A	GRCh37	VariSNP	0.0417	0	1	34	-0.00248246	0.3301	0.8398	0.25	0.285	0.639
Benign	2	108499319	G	A	RGPD4	GRCh37	VariSNP	0.125	4.03	0	11	-3.35e-05	0.1089	0.9505	0.57	-0.051	-1.986
Benign	16	1291534	A	C	TPSAB1	GRCh37	VariSNP	0.0323	4.36	0	73	-0.00195879	0.3591	0.1795	0.4	-0.551	-0.022
Benign	2	179460361	T	C	TTN	GRCh37	VariSNP	0.0408	2.21	0	128	1.74e-06	0.8449	0.5809	0.25	0.041	0.069
Benign	7	87082292	G	A	ABCB4	GRCh37	VariSNP	0	0	0	33	0.000102289	0.3438	0.8333	0.25	-1.389	-0.608
Benign	17	7606717	G	A	WRAP53	GRCh37	VariSNP	0	0	1	157	-0.000480202	0	0	0	0.166	0
Benign	4	48530330	A	G	FRYL	GRCh37	VariSNP	0	0	1	24	5.9e-05	0.2963	0.1481	0.33	-0.19	0.755
Benign	17	26096036	G	A	NOS2	GRCh37	VariSNP	0	0	0	34	0.000126928	0.3886	0.8114	0.25	-0.079	-2.43
Benign	15	70345695	T	C	TLE3	GRCh37	VariSNP	0.0526	0	1	19	-5.48e-05	0.4914	0.7546	0.27	-0.72	2.103
Benign	16	81249962	A	G	PKD1L2	GRCh37	VariSNP	0	0	0	50	-2.43e-05	0.6173	0.3086	0.37	-1.379	-0.828
Benign	7	36194254	G	A	EEPD1	GRCh37	VariSNP	0.0046	0	0	513	-0.00010362	0.9589	0.4794	0.33	-0.573	-0.159
Benign	9	77354303	T	C	TRPM6	GRCh37	VariSNP	0	0	1	21	0.0017458	0.506	0.759	0.436	-0.476	0.643
Benign	14	52534765	C	A	NID2	GRCh37	VariSNP	0.0182	0	1	26	-0.000422037	0.7647	0.3824	0.25	-0.349	-1.048
Benign	9	139413179	G	A	NOTCH1	GRCh37	VariSNP	0	0	1	98	-2.81e-05	0.8376	0.4188	0.26	-0.243	-0.021
Benign	20	62641575	G	A	PRPF6	GRCh37	VariSNP	0	2.57	0	23	6.45e-06	0.3866	0.1933	0.44	-4.231	-0.619
Benign	2	241689898	G	A	KIF1A	GRCh37	VariSNP	0.0625	3.13	1	53	-6.34e-05	0.8908	0.563	0.27	-0.026	-1.399
Benign	1	225607044	G	A	LBR	GRCh37	VariSNP	0.0588	0	0	80	-0.000287588	0.8421	0.5842	0.38	0.063	-0.18
Benign	2	242644072	C	T	ING5	GRCh37	VariSNP	0.0769	9.18	0	5	0.000111681	0.1389	0.0694	0.627	-0.521	-1.234
Benign	20	44538610	G	A	PLTP	GRCh37	VariSNP	0.0667	0	1	30	-0.000312063	0.4651	0.7752	0.4	1.167	0.8
Benign	11	62159582	G	A	ASRGL1	GRCh37	VariSNP	0.0054	0	0	32	1.98e-05	0	0	0	-1.922	0
Benign	1	48240865	G	A	TRABD2B	GRCh37	VariSNP	0	0	1	24	0.000280842	0.1778	0.9148	0.36	5.635	-0.798
Benign	19	50939393	G	A	MYBPC2	GRCh37	VariSNP	0.0476	7.04	0	25	-6.88e-05	0.3356	0.8389	0.41	1.183	-0.537
Benign	5	71493151	A	G	MAP1B	GRCh37	VariSNP	0	2.83	0	3044	0.000134453	0.9363	0.532	0.35	-1.443	0
Benign	17	40812704	A	C	TUBG2	GRCh37	VariSNP	0.25	0	0	22	-0.00129024	0.6377	0.6957	0.516	0.257	2.504
Benign	12	55361655	A	G	TESPA1	GRCh37	VariSNP	0.2727	0	0	22	-0.000226462	0.3392	0.8363	0.38	0.186	1.973
Benign	12	117977639	C	T	KSR2	GRCh37	VariSNP	0.0333	0	1	54	4.49e-05	0.6391	0.3195	0.46	0.216	-2.237
Benign	9	87636313	G	A	NTRK2	GRCh37	VariSNP	0	0	0	147	-0.000267271	0	0	0	2.753	0
Benign	5	37834836	C	A	GDNF	GRCh37	VariSNP	0	0	1	11	-0.00324787	1.0056	0.5028	0.28	0.924	1.177
Benign	19	49218111	G	T	MAMSTR	GRCh37	VariSNP	0	0	1	49	0.0013186	0.9515	0.534	0.449	0.171	2.163
Benign	11	119044453	T	C	NLRX1	GRCh37	VariSNP	0	2.16	0	266	0.000181018	0.8581	0.429	0.39	0.738	0.323
Benign	5	113699656	C	T	KCNN2	GRCh37	VariSNP	0	0	1	43	4.64e-05	0.8958	0.5625	0.264	1.095	-1.622
Benign	6	29430170	T	C	OR2H1	GRCh37	VariSNP	0.0026	0	0	341	-0.000460218	0.5417	0.7299	0.5	-2.243	0
Benign	2	97217753	C	G	ARID5A	GRCh37	VariSNP	0.003	7.15	1	47	0.00148704	0	0	0	-0.131	0
Benign	11	19970507	C	T	NAV2	GRCh37	VariSNP	0.0253	3.96	1	120	5.86e-05	0.6154	0.6949	0.46	-0.192	0.02
Benign	2	216809646	C	G	MREG	GRCh37	VariSNP	0	7.98	0	75	0.00234255	0	0	0	-0.176	0
Benign	21	28338120	G	C	ADAMTS5	GRCh37	VariSNP	0.0058	0	0	514	-0.000537258	0	0	0	-0.218	0
Benign	11	65417434	G	A	SIPA1	GRCh37	VariSNP	0.0476	0	0	14	-5.65e-05	0.2745	0.1373	0.32	-3.834	-1.002
Benign	5	63256995	G	A	HTR1A	GRCh37	VariSNP	0.0029	0	0	204786	0.000344607	0	0	0	1.683	0
Benign	17	5984359	G	A	WSCD1	GRCh37	VariSNP	0	0	1	47	-0.000576534	0.1315	0.9357	0.31	-2.495	-0.54
Benign	13	108518444	G	A	FAM155A	GRCh37	VariSNP	0	0	1	415	-0.000340932	0	0	0	2.053	0
Benign	11	55761880	T	C	OR5F1	GRCh37	VariSNP	0.0064	3.96	0	8124	-1.95e-05	0	0	0	-1.086	0
Benign	13	73346384	A	G	DIS3	GRCh37	VariSNP	0.0588	4.56	1	30	-6.24e-05	0.5128	0.2564	0.5	1.75	-0.396
Benign	5	90041510	A	G	GPR98	GRCh37	VariSNP	0	0	0	103	0.000553257	1.0049	0.5024	0.31	-0.235	0.251
Benign	19	58596292	G	A	ZSCAN18	GRCh37	VariSNP	0.0035	0	0	452	0.00010455	0	0	0	0.854	0
Benign	3	10183714	C	G	VHL	GRCh37	VariSNP	0	0	0	158	0.0041283	0	0	0	-0.164	0
Benign	17	40991328	C	T	PSME3	GRCh37	VariSNP	0.1111	0	0	18	0.000249734	0.4138	0.2069	0.463	-0.767	-0.176
Benign	7	2611257	G	T	IQCE	GRCh37	VariSNP	0.0769	7.57	1	32	-0.00105734	0.253	0.8775	0.25	-2.015	-2.246
Benign	3	130718472	G	A	ATP2C1	GRCh37	VariSNP	0.1176	9.4	0	32	-8.22e-05	0.4507	0.7817	0.28	0.082	-0.734
Benign	19	48259787	C	T	GLTSCR2	GRCh37	VariSNP	0	10.22	0	3	0.000299722	0.1767	0.9128	0.53	-0.606	0.115
Benign	6	34495132	G	C	PACSIN1	GRCh37	VariSNP	0.04	0	1	24	0.00143696	0.3057	0.1529	0.36	0.873	-0.751
Benign	19	49134232	C	T	DBP	GRCh37	VariSNP	0	0	0	78	0.00011255	0	0	0	2.56	0
Benign	22	39262577	G	A	CBX6	GRCh37	VariSNP	0	0	1	576	0.000349675	0	0	0	-0.144	0
Benign	7	73752848	G	T	CLIP2	GRCh37	VariSNP	0.0198	0	0	71	-0.000702498	0.2549	0.1275	0.38	-2.988	0.017
Benign	2	99179977	C	T	INPP4A	GRCh37	VariSNP	0.0333	0	0	50	-7.47e-05	0.578	0.289	0.4	0.796	-0.511
Benign	3	48625317	G	A	COL7A1	GRCh37	VariSNP	0.0357	0	0	56	4.88e-05	0.7619	0.381	0.43	-3.354	-0.657
Benign	10	89544327	T	C	ATAD1	GRCh37	VariSNP	0.0345	0	0	101	-0.000120145	1.005	0.5025	0.17	0.104	1.507
Benign	8	125080010	A	G	FER1L6	GRCh37	VariSNP	0	7.02	0	3	3.19e-05	0.15	0.075	0.429	0.213	2.086
Benign	13	114083316	C	T	ADPRHL1	GRCh37	VariSNP	0.0526	3.89	0	50	-0.000169287	0.7092	0.6525	0.36	-1.759	-0.873
Benign	21	45709568	C	T	AIRE	GRCh37	VariSNP	0	8.08	0	29	0.000178329	0.1619	0.9198	0.47	-0.557	-2.192
Benign	7	5410904	C	G	TNRC18	GRCh37	VariSNP	0.0047	0	0	92	-0.00021385	0.1859	0.0929	0.42	-2.469	-0.049
Benign	9	140356055	G	A	PNPLA7	GRCh37	VariSNP	0	0	1	18	9.82e-05	0.6694	0.6656	0.27	-0.201	0.696
Benign	9	139412728	G	C	NOTCH1	GRCh37	VariSNP	0.037	0	1	17	-0.000131914	0.2179	0.109	0.39	-0.957	0.922
Benign	17	51901243	C	T	KIF2B	GRCh37	VariSNP	0	0	0	836562	9.89e-05	0	0	0	-3.724	0
Benign	22	38823895	G	A	KCNJ4	GRCh37	VariSNP	0	0	0	282	0.00019779	0	0	0	0.958	0
Benign	2	186660995	A	G	FSIP2	GRCh37	VariSNP	0	0	0	1259	0.000500908	0.2834	0.8584	0.39	0.321	0
Benign	1	9662277	G	A	TMEM201	GRCh37	VariSNP	0.0037	6.92	1	54	6.34e-05	0.5294	0.7402	0.43	-1.991	-1.436
Benign	17	33289083	A	G	ZNF830	GRCh37	VariSNP	0	0	0	808	-9.85e-05	0	0	0	-0.406	0
Benign	14	50585080	A	G	SOS2	GRCh37	VariSNP	0	0	1	492	-9.85e-05	0	0	0	1.274	0
Benign	18	61647157	G	A	SERPINB8	GRCh37	VariSNP	0.0625	0	0	16	0.000115819	0.2319	0.8913	0.36	-4.508	-0.612
Benign	19	13059077	C	T	RAD23A	GRCh37	VariSNP	0	0	0	87	0.000404157	0.956	0.478	0.36	-0.656	0.835
Benign	11	82877475	A	G	PCF11	GRCh37	VariSNP	0.0085	0	0	282	0.000212447	0.5058	0.748	0.41	0.196	0.101
Benign	12	113603518	C	T	DDX54	GRCh37	VariSNP	0.0476	0	0	5	6.83e-06	0.1351	0.0676	0.522	-3.791	-0.829
Benign	20	31812215	T	C	BPIFA3	GRCh37	VariSNP	0.0909	0	1	54	-0.000235659	1	0.5093	0.388	-1.055	1.889
Benign	6	116953373	G	A	RSPH4A	GRCh37	VariSNP	0	5.8	0	4	-0.000108939	0	0	0	0.793	0
Benign	6	10990059	C	T	ELOVL2	GRCh37	VariSNP	0	0	0	12	-0.00359199	0.1778	0.0889	0.12	0.017	2.062
Benign	19	57333112	C	T	ZIM2	GRCh37	VariSNP	0.087	0	0	11	-0.000209045	0.2115	0.1058	0.333	-1.012	-0.993
Benign	15	29406210	G	A	APBA2	GRCh37	VariSNP	0.0645	2.72	0	10	8.14e-06	0.1418	0.9362	0.32	-2.332	-1.601
Benign	19	39057577	G	A	RYR1	GRCh37	VariSNP	0.0556	0	0	27	-6.67e-05	0.7013	0.3506	0.583	-0.512	0.745
