# Supplementary material for: Computational identification of deleterious synonymous variants in human genomes using a feature-based approach
Source: BMC Med Genomics. 2019 Jan 31;12(Suppl 1):12. doi: 10.1186/s12920-018-0455-6 (PMC6357349; doi:10.1186/s12920-018-0455-6)
Supplement: Supplementary file 2 — Deleterious and benign sSNVs used in the independent test set. (XLS 1411 kb) [file 12920_2018_455_MOESM2_ESM.xls]

## Sheet: Additional file 2
Additional file 2 Deleterious and benign sSNVs used in the independent test set
Class	Chr	Pos	Ref	Alt	Gene	Assembly	Source	SR-	MES	TFBS	DSP	TE	MDE	DVE	ese-dens	verPhyloP	dPSIZ
Deleterious	2	27535361	C	T	MPV17	GRCh37	ClinVar	0	8.19	1	1	0.000524796	0.512	0.256	0.2	4.297	-2.592
Deleterious	7	94053755	G	A	COL1A2	GRCh37	ClinVar	0	8.95	0	1	0.000747007	0.0185	1	0.049	1.606	-2.644
Deleterious	5	112162944	G	A	APC	GRCh37	ClinVar	0.0556	9.79	0	1	2.77e-05	0.0143	1	0.16	6.215	-0.477
Deleterious	3	41267052	G	A	CTNNB1	GRCh37	ClinVar	0	4.78	0	12	0.00134879	0.1004	0.954	0.23	1.14	-0.238
Deleterious	X	153135578	G	A	L1CAM	GRCh37	ClinVar	0	10.13	0	68	7.77e-05	0.7351	0.6378	0.07	0.731	-0.25
Deleterious	22	50964572	T	C	TYMP	GRCh37	ClinVar	0.0588	12.39	1	0	0.000122342	0.6008	0.7017	0.07	1.991	-3.013
Deleterious	17	29665766	A	G	NF1	GRCh37	ClinVar	0	2.14	0	45	0.00124618	0.8824	0.4412	0.082	2.435	-2.221
Deleterious	2	220285068	G	A	DES	GRCh37	ClinVar	0	6.64	0	1	7.88e-05	0.0208	1	0.033	5.578	-1.916
Deleterious	13	32954050	G	T	BRCA2	GRCh37	ClinVar	0.0588	4.28	0	1	0.000214728	0.0122	1	0.18	1.573	-2.321
Deleterious	20	62059734	A	G	KCNQ2	GRCh37	ClinVar	0	7.24	0	15	0.000134045	0.4348	0.7971	0	-1.311	2.701
Deleterious	3	48613682	C	T	COL7A1	GRCh37	ClinVar	0	8.69	0	1	0.000111524	0.0417	1	0	-0.228	-1.75
Deleterious	16	88496356	G	T	ZNF469	GRCh37	ClinVar	0.0015	0	0	702	0.000184764	0	0	0	-3.592	0
Deleterious	9	104192037	C	T	ALDOB	GRCh37	ClinVar	0.0303	5.54	0	1	0.000216352	0.0094	1	0.09	4.26	-2.488
Deleterious	2	166850807	T	C	SCN1A	GRCh37	ClinVar	0	7.36	0	120	1.87e-05	0.8856	0.4428	0.24	-0.307	-0.085
Deleterious	17	7576853	C	T	TP53	GRCh37	ClinVar	0	7.64	1	1	0.0103798	0.027	1	0.058	2.894	-2.388
Deleterious	16	16248772	C	T	ABCC6	GRCh37	ClinVar	0	6.23	1	43	0.000684883	0.5409	0.7358	0.03	-0.047	-1.303
Deleterious	17	18058539	G	A	MYO15A	GRCh37	ClinVar	0	7.2	0	1	1.21e-05	0.0172	1	0.05	1.889	-2.852
Deleterious	16	16267144	G	A	ABCC6	GRCh37	ClinVar	0.0345	7.68	0	4	6.51e-05	0.0661	0.9752	0.01	1.345	-1.22
Deleterious	9	6540109	G	T	GLDC	GRCh37	ClinVar	0	0	0	38	0.000546086	0.7917	0.3958	0.165	0.048	-0.561
Deleterious	16	16278869	G	C	ABCC6	GRCh37	ClinVar	0	0	1	23	0.000434148	0.6053	0.3026	0.014	-3.164	2.751
Deleterious	X	154185415	C	A	F8	GRCh37	ClinVar	0.0769	7.22	0	32	0.000134394	0.2977	0.1488	0.09	0.211	-0.222
Deleterious	11	18333461	C	T	HPS5	GRCh37	ClinVar	0	9.21	0	1	0.000827998	0.018	1	0.16	3.874	-2.439
Deleterious	8	61750814	G	A	CHD7	GRCh37	ClinVar	0	4.59	0	1	2.65e-05	0.0111	1	0.02	6.083	-2.797
Deleterious	2	189910526	C	T	COL5A2	GRCh37	ClinVar	0	10.19	0	1	0.000221233	0.0185	1	0.039	0.273	-2.325
Deleterious	12	25398280	G	A	KRAS	GRCh37	ClinVar	0.0667	0	0	50	0.000529109	0.8197	0.4098	0.16	1.628	-2.045
Deleterious	5	112162891	C	A	APC	GRCh37	ClinVar	0.0556	0	0	54	0.00027924	0.7714	0.6214	0.16	2.537	-0.008
Deleterious	14	23883216	C	T	MYH7	GRCh37	ClinVar	0	10.49	0	1	3.09e-05	0.0208	1	0.011	0.768	-2.251
Deleterious	2	166892558	C	T	SCN1A	GRCh37	ClinVar	0	10.06	0	1	1.87e-05	0.0041	1	0.17	6.137	-1.36
Deleterious	16	16248793	G	A	ABCC6	GRCh37	ClinVar	0	0	1	64	9.65e-05	0.805	0.6038	0.03	-0.455	-1.699
Deleterious	22	50964572	T	G	TYMP	GRCh37	ClinVar	0.0303	12.39	1	0	0.00119265	0.6008	0.7017	0.07	1.991	-3.049
Deleterious	11	61719380	C	T	BEST1	GRCh37	ClinVar	0.0333	10.13	0	51	0.000169241	0.5426	0.734	0.12	-0.719	-2.043
Deleterious	X	103041655	G	A	PLP1	GRCh37	ClinVar	0.0238	4.41	0	1	0.000283962	0.0076	1	0.22	3.501	-1.668
Deleterious	17	78078931	G	T	GAA	GRCh37	ClinVar	0.0088	6.83	1	1	0.000619017	0.0035	1	0.03	-0.258	-2.903
Deleterious	2	152408252	C	T	NEB	GRCh37	ClinVar	0	9.1	0	1	7.14e-07	0.0185	1	0.087	0.644	-2.696
Deleterious	19	38954167	G	A	RYR1	GRCh37	ClinVar	0	9.35	0	1	6.68e-05	0.019	1	0	0.947	-1.057
Deleterious	3	37090100	G	A	MLH1	GRCh37	ClinVar	0	7.7	0	1	4.88e-05	0.0215	1	0.068	3.332	-3.068
Deleterious	X	19373601	C	T	PDHA1	GRCh37	ClinVar	0	5.41	0	22	0.000232604	0.2821	0.8654	0.12	0.101	-0.3
Deleterious	9	6610314	C	G	GLDC	GRCh37	ClinVar	0.025	0	0	43	0.00049927	0.5212	0.2606	0.04	-0.431	0.225
Deleterious	7	6035165	C	T	PMS2	GRCh37	ClinVar	0	7.64	1	1	9.18e-05	0.02	1	0.168	3.124	-2.465
Deleterious	11	102980498	G	T	DYNC2H1	GRCh37	ClinVar	0.0192	9.91	1	1	0.000136615	0	0	0	5.279	0
Deleterious	1	161276637	C	A	MPZ	GRCh37	ClinVar	0.0294	6.86	0	75	0.00241051	0.7009	0.3505	0.12	0.181	0.609
Deleterious	16	16253339	C	T	ABCC6	GRCh37	ClinVar	0	4.44	0	1	2.45e-05	0.0196	1	0.062	4.094	-1.245
Deleterious	7	44190555	C	T	GCK	GRCh37	ClinVar	0	7.93	1	1	0.000174746	0.0167	1	0.04	5.944	-1.941
Deleterious	19	11231137	G	A	LDLR	GRCh37	ClinVar	0.0333	0	1	62	0.000578827	0.8105	0.6013	0.02	0.397	0.93
Deleterious	5	35867519	T	A	IL7R	GRCh37	ClinVar	0.0714	9.45	0	47	0.00341482	0.5949	0.7089	0.09	-0.14	-1.035
Deleterious	5	112175455	T	A	APC	GRCh37	ClinVar	0.0011	2.02	1	2206	0.000222087	0	0	0	-0.841	0
Deleterious	11	76892635	G	A	MYO7A	GRCh37	ClinVar	0	6.43	0	1	1.67e-05	0.0095	1	0.04	3.956	-2.201
Deleterious	17	29556342	G	A	NF1	GRCh37	ClinVar	0	8.35	0	142	0.000367407	0.6316	0.3158	0.11	1.989	0.097
Deleterious	15	48729201	G	A	FBN1	GRCh37	ClinVar	0	7.39	0	44	2.52e-05	0.7521	0.6325	0.15	1.646	0.178
Deleterious	18	52928697	C	T	TCF4	GRCh37	ClinVar	0	8.99	0	1	9.12e-06	0.0294	1	0.032	0.67	-2.044
Deleterious	12	88482809	C	T	CEP290	GRCh37	ClinVar	0.0217	8.14	0	1	3.19e-05	0.0044	1	0.08	3.05	-2.48
Deleterious	7	5751392	C	T	RNF216	GRCh37	ClinVar	0	8.76	0	1	9.09e-05	0.0253	1	0.014	4.846	-2.781
Deleterious	19	54314055	G	C	NLRP12	GRCh37	ClinVar	0.0065	0	0	488	0.000836818	0.5734	0.2867	0.02	-1.376	0.201
Deleterious	3	25778898	G	A	NGLY1	GRCh37	ClinVar	0.0588	8.95	0	49	0.000152612	0.0854	0.0427	0.15	-0.082	-2.631
Deleterious	2	170359688	G	C	BBS5	GRCh37	ClinVar	0	6.64	0	1	0.00186289	0.0238	1	0.051	1.144	-1.947
Deleterious	16	16276341	T	A	ABCC6	GRCh37	ClinVar	0.0857	0	0	73	0.00104592	0.8249	0.5932	0.06	-0.5	0.355
Deleterious	16	16306059	C	T	ABCC6	GRCh37	ClinVar	0.1111	0	0	18	2.83e-05	0.5806	0.7258	0.175	0.275	-1.69
Deleterious	11	31823211	G	A	PAX6	GRCh37	ClinVar	0	8.3	1	103	0.00026317	0.042	0.9792	0.04	3.165	-1.454
Deleterious	20	62070028	T	G	KCNQ2	GRCh37	ClinVar	0.0909	0	0	46	9.25e-05	0.9583	0.4792	0.077	1.197	2.481
Deleterious	3	37048554	G	A	MLH1	GRCh37	ClinVar	0	10.65	0	1	5.63e-05	0.0274	1	0.015	0.57	-2.992
Deleterious	10	73559386	G	A	CDH23	GRCh37	ClinVar	0	9.44	0	1	1.26e-05	0.0145	1	0.06	0.507	-2.7
Deleterious	1	94466602	C	T	ABCA4	GRCh37	ClinVar	0	6.08	0	45	0.000456898	0.8654	0.5769	0.04	0.857	-0.656
Deleterious	9	98239829	C	T	PTCH1	GRCh37	ClinVar	0	7.64	0	1	0.00731006	0.0128	1	0.04	5.915	-2.694
Deleterious	5	89940686	G	A	GPR98	GRCh37	ClinVar	0	8.39	1	1	5.84e-06	0.0122	1	0.23	4.329	-0.941
Deleterious	19	11216248	C	T	LDLR	GRCh37	ClinVar	0.026	5.19	1	29	0.000152749	0.1522	0.9265	0.04	3.146	-0.376
Deleterious	16	16269803	G	T	ABCC6	GRCh37	ClinVar	0.125	0	0	36	0.000462417	0.9474	0.5395	0.028	-0.512	1.867
Deleterious	19	17947957	G	A	JAK3	GRCh37	ClinVar	0.0833	6.96	0	20	8.72e-05	0.271	0.1355	0.07	-0.044	-0.247
Deleterious	5	125903988	C	T	ALDH7A1	GRCh37	ClinVar	0	9.79	0	38	0.00191482	0.7755	0.6224	0.075	2.171	-0.738
Deleterious	19	11227642	C	T	LDLR	GRCh37	ClinVar	0	3.55	1	33	0.000340539	0.4714	0.7714	0.03	4.153	-0.393
Deleterious	7	150654379	C	T	KCNH2	GRCh37	ClinVar	0	9.88	1	1	0.00330358	0.0094	1	0.03	3.689	-1.149
Deleterious	7	6035243	T	C	PMS2	GRCh37	ClinVar	0	6.43	1	22	0.00408529	0.44	0.22	0.168	-0.64	-1.734
Deleterious	1	94497334	C	T	ABCA4	GRCh37	ClinVar	0	7.64	0	1	0.00154972	0.0075	1	0.04	4.194	-2.69
Deleterious	16	16244533	G	A	ABCC6	GRCh37	ClinVar	0.0256	8.6	1	97	6.51e-05	0.9949	0.4974	0	0.614	0.611
Deleterious	16	79632885	G	A	MAF	GRCh37	ClinVar	0.0023	3.41	1	204	0.000195169	0	0	0	2.807	0
Deleterious	6	74354130	C	T	SLC17A5	GRCh37	ClinVar	0.0417	10.15	1	1	8.62e-05	0.0102	1	0.13	1.693	-1.254
Deleterious	5	36958320	A	G	NIPBL	GRCh37	ClinVar	0	9.8	0	14	0.000337704	0.2188	0.8984	0.11	4.393	-0.79
Deleterious	13	101167821	G	A	PCCA	GRCh37	ClinVar	0	9.63	0	1	8.26e-05	0.0142	1	0.11	5.612	-2.071
Deleterious	11	61161435	T	C	TMEM216	GRCh37	ClinVar	0	3.7	0	14	0.000187753	0.3011	0.8602	0.114	-0.069	-0.79
Deleterious	2	73761955	G	A	ALMS1	GRCh37	ClinVar	0.0588	0	0	5	0.000832097	0.0794	0.0397	0.16	1.571	1.429
Deleterious	6	7578119	G	A	DSP	GRCh37	ClinVar	0	7.3	0	1	1.29e-05	0.0185	1	0.039	3.946	-2.964
Deleterious	17	56284464	C	A	MKS1	GRCh37	ClinVar	0	5.41	0	19	0.000592776	0.2836	0.8657	0.05	0.914	1.247
Deleterious	11	102999734	G	A	DYNC2H1	GRCh37	ClinVar	0	8.88	0	1	1.83e-05	0.0208	1	0.22	2.75	-2.139
Deleterious	14	88459314	C	G	GALC	GRCh37	ClinVar	0	5.97	1	1	0.000733349	0	0	0	1.881	0
Deleterious	4	3478250	C	T	DOK7	GRCh37	ClinVar	0	6.03	1	9	0.000193369	0.199	0.9055	0.06	0.049	-1.313
Deleterious	10	17145124	C	T	CUBN	GRCh37	ClinVar	0	8.88	0	1	2.16e-05	0.0177	1	0.22	4.802	-1.711
Deleterious	9	21971017	G	T	CDKN2A	GRCh37	ClinVar	0.0147	0	1	117	0.00436695	0.7622	0.6221	0.04	5.697	0.226
Deleterious	16	16244461	G	A	ABCC6	GRCh37	ClinVar	0.0256	0	1	27	0.000104654	0.2769	0.8667	0	0.449	-0.117
Deleterious	8	1719727	C	T	CLN8	GRCh37	ClinVar	0	2.21	0	37	0.00040093	0.1111	0.9459	0.09	1.697	0
Deleterious	9	21971110	T	C	CDKN2A	GRCh37	ClinVar	0.0147	0	1	98	0.000447958	0.6384	0.3192	0.04	4.705	0.217
Deleterious	6	33409151	G	A	SYNGAP1	GRCh37	ClinVar	0	7.09	0	1	5.92e-05	0.0099	1	0.1	3.667	-0.66
Deleterious	16	88494598	G	A	ZNF469	GRCh37	ClinVar	0.0015	2.67	1	2460	9.25e-06	0	0	0	0.277	0
Deleterious	20	62065227	G	A	KCNQ2	GRCh37	ClinVar	0.0556	6.94	0	30	2.94e-05	0.6316	0.3158	0.033	-0.408	2.116
Deleterious	16	16263663	G	A	ABCC6	GRCh37	ClinVar	0	0	0	48	9.65e-05	0.4615	0.2308	0	-2.634	-1.078
Deleterious	21	47407089	G	A	COL6A1	GRCh37	ClinVar	0	8.24	1	1	0.00099601	0.0952	1	0.188	2.806	-2.767
Deleterious	12	49427850	C	T	MLL2	GRCh37	ClinVar	0	6.92	0	1	0.0006318	0.0086	1	0.02	4.181	-0.429
Deleterious	3	48608072	C	T	COL7A1	GRCh37	ClinVar	0	8.95	0	1	0.000346187	0.0278	1	0.03	0.167	-1.723
Deleterious	3	48615787	G	A	COL7A1	GRCh37	ClinVar	0.2	10.07	0	12	3.29e-05	0.5333	0.2667	0.075	-0.747	-1.822
Deleterious	17	39925670	C	T	JUP	GRCh37	ClinVar	0	4.78	0	1	0.00045385	0.0077	1	0.01	4.183	-1.662
Deleterious	16	16295893	A	G	ABCC6	GRCh37	ClinVar	0	0	0	36	0.00017071	0.4045	0.8034	0.08	0.731	0.278
Deleterious	19	11216110	C	T	LDLR	GRCh37	ClinVar	0.0132	2.42	1	73	0	0.8766	0.5643	0.04	0.364	0.122
Deleterious	1	94502701	C	T	ABCA4	GRCh37	ClinVar	0	8.27	1	1	1.63e-05	0.0097	1	0.16	6.065	-1.518
Deleterious	10	17165587	C	T	CUBN	GRCh37	ClinVar	0	10.47	1	1	2.16e-05	0.0196	1	0.155	2.286	-2.063
Deleterious	1	94476939	C	T	ABCA4	GRCh37	ClinVar	0	10.2	0	3	1.89e-05	0.0484	0.0242	0.05	-0.087	-0.63
Deleterious	12	25398280	G	T	KRAS	GRCh37	ClinVar	0.0667	0	0	50	0.00414322	0.8197	0.4098	0.16	1.628	-1.63
Deleterious	1	68903897	T	C	RPE65	GRCh37	ClinVar	0	9.81	0	28	0.00173895	0.4308	0.7923	0.27	3.244	-1.624
Deleterious	1	40780024	C	T	COL9A2	GRCh37	ClinVar	0	10.9	0	1	0.000481296	0.0556	1	0.032	0.976	-2.652
Deleterious	3	70014048	G	A	MITF	GRCh37	ClinVar	0	11.92	0	51	8.36e-05	0	0	0	0.605	0
Deleterious	X	22095748	A	G	PHEX	GRCh37	ClinVar	0	4.85	0	73	0.00470648	0.6432	0.6828	0.12	0.109	-0.572
Deleterious	13	110825068	T	C	COL4A1	GRCh37	ClinVar	0	7.46	0	2	4.72e-05	0.0784	0.9804	0.087	4.437	-2.522
Deleterious	6	99347144	C	T	FBXL4	GRCh37	ClinVar	0	7.66	0	1	5.96e-05	0.0093	1	0.19	3.793	-0.745
Deleterious	X	148568514	G	A	IDS	GRCh37	ClinVar	0.0455	9.22	0	59	0.000178	0.6782	0.6667	0.1	-1.474	-2.082
Deleterious	19	11227665	C	A	LDLR	GRCh37	ClinVar	0	7.34	1	10	0.000233791	0.1429	0.9357	0.03	0.311	-1.405
Deleterious	15	93496803	G	A	CHD2	GRCh37	ClinVar	0	6.96	0	1	2.32e-05	0.0092	1	0.18	2.498	-2.051
Deleterious	16	16308232	C	T	ABCC6	GRCh37	ClinVar	0	0	0	52	0.000621802	0.8254	0.5952	0	0.211	-0.692
Deleterious	16	88493977	G	A	ZNF469	GRCh37	ClinVar	0.0015	2.61	0	3081	8.32e-05	0	0	0	-0.209	0
Deleterious	11	67254626	G	T	AIP	GRCh37	ClinVar	0	8.68	1	31	0.00183408	0.3444	0.8333	0.05	0.785	1.558
Deleterious	17	4904143	G	A	KIF1C	GRCh37	ClinVar	0	6.9	0	1	5.5e-06	0.026	1	0.028	1.572	-2.63
Deleterious	1	17354244	C	T	SDHB	GRCh37	ClinVar	0	0	0	1	0.0034061	0.0171	1	0.05	5.363	-2.444
Deleterious	3	38595864	G	A	SCN5A	GRCh37	ClinVar	0.0323	10.67	0	0	4.95e-05	0.7011	0.6531	0.1	0.282	3.435
Deleterious	19	11233962	G	A	LDLR	GRCh37	ClinVar	0.0244	0	1	59	0.000220384	0.6901	0.6608	0.04	0.917	1.456
Deleterious	16	16248511	C	T	ABCC6	GRCh37	ClinVar	0.037	0	1	27	5.22e-05	0.3234	0.8443	0.01	0.892	0.287
Deleterious	8	63978463	C	T	TTPA	GRCh37	ClinVar	0	7.76	0	1	0.000153152	0.0103	1	0.13	0.693	-1.587
Deleterious	1	43394881	C	T	SLC2A1	GRCh37	ClinVar	0	11.11	0	1	1.25e-05	0.019	1	0.07	1.598	-1.626
Deleterious	2	175618322	G	A	CHR01	GRCh37	ClinVar	0	6.14	1	92	0.000350188	0.7731	0.6176	0.1	0.063	0.117
Deleterious	20	62038660	C	T	KCNQ2	GRCh37	ClinVar	0.008	6.38	0	69	0.000377247	0	0	0	-3.558	0
Deleterious	16	16271409	G	A	ABCC6	GRCh37	ClinVar	0	0	0	75	5.72e-05	0.8571	0.4286	0.03	1.115	1.852
Deleterious	20	62044925	C	T	KCNQ2	GRCh37	ClinVar	0.05	0	0	10	7.16e-05	0.1515	0.0758	0.05	0.235	1.13
Deleterious	16	16291971	C	T	ABCC6	GRCh37	ClinVar	0	5.34	0	69	0.000684883	0.8519	0.4259	0.03	0.355	-1.683
Deleterious	1	55524320	G	A	PCSK9	GRCh37	ClinVar	0	5.88	0	1	5.31e-05	0.0134	1	0.11	2.63	-1.13
Deleterious	16	88504805	C	T	ZNF469	GRCh37	ClinVar	0	0	0	7664	0.000243307	0	0	0	-0.299	0
Deleterious	1	228362729	A	G	IBA57	GRCh37	ClinVar	0	9.26	1	2	0.00976059	0.0118	0.997	0.03	2.913	0
Deleterious	3	38591815	C	T	SCN5A	GRCh37	ClinVar	0	4	0	1235	0.000520258	0	0	0	0.555	0
Deleterious	1	94564350	C	A	ABCA4	GRCh37	ClinVar	0	8.37	0	1	0.000240853	0.0101	1	0.02	4.334	-2.024
Deleterious	9	130605373	C	T	ENG	GRCh37	ClinVar	0	11.45	0	1	6.81e-05	0.0132	1	0.01	-0.047	-1.937
Deleterious	19	36336295	G	A	NPHS1	GRCh37	ClinVar	0	9.4	1	26	9.04e-05	0.3006	0.8555	0.02	1.127	-0.051
Deleterious	3	37090508	G	A	MLH1	GRCh37	ClinVar	0	8.68	0	1	0.00463036	0.0175	1	0.07	4.278	-2.332
Deleterious	2	166229857	G	A	SCN2A	GRCh37	ClinVar	0	9.21	1	1	0.00047565	0.0006	1	0.11	6.354	-1.806
Deleterious	14	21770720	A	G	RPGRIP1	GRCh37	ClinVar	0	8.41	1	24	2.88e-05	0.4948	0.7629	0.065	1.572	-2.277
Deleterious	15	48757988	T	C	FBN1	GRCh37	ClinVar	0	8.83	0	2	1.29e-05	0.058	0.9855	0.188	2.518	-2.06
Deleterious	19	11227674	G	A	LDLR	GRCh37	ClinVar	0	4.48	1	1	7.82e-06	0.0143	1	0.03	5.284	-1.995
Deleterious	11	47354117	C	T	MYBPC3	GRCh37	ClinVar	0.0417	8.76	0	1	6.17e-05	0.0146	1	0.04	5.309	-2.239
Deleterious	18	55373722	C	T	ATP8B1	GRCh37	ClinVar	0	10.49	1	1	4.75e-05	0.0204	1	0.151	0.603	-2.225
Deleterious	11	67257631	G	A	AIP	GRCh37	ClinVar	0	0	1	55	0.00011255	0.6215	0.6949	0.01	0.39	1.172
Deleterious	16	16263678	A	C	ABCC6	GRCh37	ClinVar	0	0	0	33	0.000219636	0.3173	0.1587	0	0.556	-0.86
Deleterious	17	78084814	C	G	GAA	GRCh37	ClinVar	0	8.98	0	11	0.000930197	0.2588	0.8824	0	0.791	1.727
Deleterious	1	46660532	G	A	POMGNT1	GRCh37	ClinVar	0	0	0	17	0.000313044	0.2881	0.8644	0.05	0.114	-1.74
Deleterious	11	62457911	G	T	BSCL2	GRCh37	ClinVar	0	6.4	0	83	0.0036096	0	0	0	0.461	0
Deleterious	16	68845762	G	A	CDH1	GRCh37	ClinVar	0	4.94	1	1	4.16e-05	0.0114	1	0.01	5.64	-0.524
Deleterious	16	16244584	C	T	ABCC6	GRCh37	ClinVar	0.0732	3.77	1	46	4.19e-05	0.4718	0.2359	0	0.617	-0.429
Deleterious	17	78078931	G	A	GAA	GRCh37	ClinVar	0.0088	6.83	1	1	4.49e-05	0.0035	1	0.03	-0.258	-2.856
Deleterious	17	78078931	G	C	GAA	GRCh37	ClinVar	0	6.83	1	1	0.000688953	0	0	0	-0.258	-2.982
Deleterious	17	2577582	G	A	PAFAH1B1	GRCh37	ClinVar	0.027	7.67	0	1	9.11e-05	0.0087	1	0.11	5.924	-0.773
Deleterious	10	76781764	G	A	KAT6B	GRCh37	ClinVar	0.0385	6.17	1	126	0.000162106	0.7179	0.359	0.04	0.25	-1.028
Benign	3	37055968	A	G	MLH1	GRCh37	ClinVar	0	0	0	46	0.000104094	0.8142	0.4071	0.07	0.712	0.798
Benign	13	32911030	A	C	BRCA2	GRCh37	ClinVar	0.0021	0	0	629	6.1e-05	0.2551	0.1275	0.16	-0.559	-0.123
Benign	13	32911030	A	G	BRCA2	GRCh37	ClinVar	0.0021	0	0	629	1.75e-06	0.2551	0.1275	0.16	-0.559	-0.123
Benign	5	112178032	T	C	APC	GRCh37	ClinVar	0	2.54	0	4783	4.16e-05	0	0	0	0.701	0
Benign	16	88504396	G	A	ZNF469	GRCh37	ClinVar	0.001	0	0	7255	8.32e-05	0	0	0	-1.11	0
Benign	19	38969108	C	T	RYR1	GRCh37	ClinVar	0.0303	0	0	34	1.97e-05	0.4096	0.2048	0.14	-3.484	-1.391
Benign	16	68845633	G	A	CDH1	GRCh37	ClinVar	0	0	1	47	0.00116163	0.5341	0.267	0.01	0.019	-0.49
Benign	5	112154800	C	T	APC	GRCh37	ClinVar	0	9.38	0	138	9.3e-06	0.7282	0.3641	0.19	4.534	-0.324
Benign	17	7579853	T	C	TP53	GRCh37	ClinVar	0.0476	0	1	15	1.79e-05	0.7303	0.3651	0.1	0.423	1.246
Benign	19	38943525	C	T	RYR1	GRCh37	ClinVar	0	0	1	67	5.3e-06	0.6837	0.3418	0	-0.061	-0.658
Benign	17	29661953	A	G	NF1	GRCh37	ClinVar	0	0	0	97	0.000333662	1	0.5052	0.14	0.105	-0.182
Benign	16	68842700	A	G	CDH1	GRCh37	ClinVar	0	0	1	52	0.000297923	0.6667	0.6731	0.08	-0.283	-0.901
Benign	1	43394612	T	C	SLC2A1	GRCh37	ClinVar	0	0	1	10	0.0019361	0.1961	0.9118	0.082	1.012	0.251
Benign	16	68847296	C	T	CDH1	GRCh37	ClinVar	0.0385	3.34	0	81	7.47e-05	0.648	0.324	0.03	0.001	0.215
Benign	17	29508766	T	C	NF1	GRCh37	ClinVar	0	0	0	38	8.31e-05	1	0.5132	0.155	2.124	0.226
Benign	17	29559130	T	A	NF1	GRCh37	ClinVar	0	0	0	40	0.000445197	0.6838	0.3419	0.13	0.25	1.439
Benign	7	6026959	G	A	PMS2	GRCh37	ClinVar	0.0226	0	0	293	6.95e-05	0.6798	0.3399	0.16	0.382	-0.498
Benign	18	52896109	G	A	TCF4	GRCh37	ClinVar	0	5.39	1	32	0.000130438	0.0167	0.9919	0.01	-1.007	-1.515
Benign	5	112174999	A	G	APC	GRCh37	ClinVar	0	0	0	1750	2.09e-05	0	0	0	-0.777	0
Benign	17	29556471	C	T	NF1	GRCh37	ClinVar	0.0143	4.85	0	13	5.17e-05	0.9032	0.4516	0.11	0.977	-0.154
Benign	13	32972538	G	A	BRCA2	GRCh37	ClinVar	0.0132	5.37	0	240	2.29e-05	0	0	0	0.105	0
Benign	6	7565729	C	T	DSP	GRCh37	ClinVar	0.0312	0	0	25	9.2e-06	0.3086	0.8519	0.01	-0.297	-0.927
Benign	3	37061921	G	A	MLH1	GRCh37	ClinVar	0.037	7.62	0	34	0.00123942	0.4416	0.7857	0.06	1.936	-1.973
Benign	12	88487583	C	T	CEP290	GRCh37	ClinVar	0.0909	0	1	37	1.5e-05	0.3592	0.8252	0.12	0.222	-0.505
Benign	3	38622533	G	A	SCN5A	GRCh37	ClinVar	0.0208	0	0	112	7.33e-05	0.5079	0.7483	0.03	-1.908	-1.312
Benign	13	32953921	A	G	BRCA2	GRCh37	ClinVar	0	7.86	0	35	6.47e-05	0.4268	0.2134	0.18	-0.013	1.661
Benign	16	68845660	C	T	CDH1	GRCh37	ClinVar	0.0286	0	1	74	0.000198871	0.8409	0.4205	0.01	0.558	0.261
Benign	3	38592883	G	A	SCN5A	GRCh37	ClinVar	0.0018	0	0	167	1.33e-05	0	0	0	0.732	0
Benign	13	32937496	T	C	BRCA2	GRCh37	ClinVar	0	5.83	0	175	7.68e-06	0.9859	0.5099	0.15	-2.214	0.363
Benign	19	36342417	G	T	NPHS1	GRCh37	ClinVar	0.0244	5.52	1	59	0.000613561	0.5463	0.7315	0.05	0.115	1.698
Benign	9	130605433	G	A	ENG	GRCh37	ClinVar	0	0	0	61	0.000115703	0.8026	0.6053	0.01	-1.13	0.448
Benign	6	33408632	G	A	SYNGAP1	GRCh37	ClinVar	0.025	7.09	1	111	4.47e-05	0.9367	0.5359	0.09	0.474	0.546
Benign	13	32906416	A	C	BRCA2	GRCh37	ClinVar	0	0	0	8	0.000223559	0.0143	0.0072	0.16	-0.505	-0.296
Benign	2	166868775	A	G	SCN1A	GRCh37	ClinVar	0.0526	0	1	18	8.94e-05	0.2069	0.1034	0.17	0.923	0.799
Benign	13	32954236	T	C	BRCA2	GRCh37	ClinVar	0.0526	0	0	47	3.44e-05	0.6763	0.6691	0.23	0.179	0.738
Benign	7	6038754	C	T	PMS2	GRCh37	ClinVar	0	5.26	0	16	0.00120445	0.1905	0.9107	0.16	1.729	0.266
Benign	16	68845627	T	C	CDH1	GRCh37	ClinVar	0	0	1	41	0.00016361	0.4659	0.233	0.01	-0.864	0.689
Benign	13	32911390	T	C	BRCA2	GRCh37	ClinVar	0.0021	4.16	0	989	1.93e-05	0.4011	0.2005	0.16	1.202	0.085
Benign	20	62039877	G	A	KCNQ2	GRCh37	ClinVar	0.0435	0	0	13	3e-05	0.2097	0.1048	0.03	-0.586	-1.909
Benign	3	37081783	T	C	MLH1	GRCh37	ClinVar	0	8.76	0	3	3.43e-05	0.055	0.9817	0.048	-0.066	2.058
Benign	13	32910586	A	G	BRCA2	GRCh37	ClinVar	0.0043	4.4	0	185	0.000272649	0.075	0.0375	0.16	-0.468	0.016
Benign	13	32914957	C	T	BRCA2	GRCh37	ClinVar	0	0	0	377	7.55e-06	0.1529	0.9238	0.16	0.111	0.195
Benign	18	52896184	G	A	TCF4	GRCh37	ClinVar	0.0227	2.24	1	107	3.92e-05	0.0559	0.9723	0.01	-0.608	-1.628
Benign	9	98241378	G	A	PTCH1	GRCh37	ClinVar	0	2.98	0	52	0.00036897	0.7027	0.3514	0.1	-0.589	-1.151
Benign	9	130580639	G	A	ENG	GRCh37	ClinVar	0.0333	0	1	18	0.000188842	0.1395	0.0698	0.03	-1.701	-0.125
Benign	17	7577043	G	A	TP53	GRCh37	ClinVar	0	2.55	1	25	0.000762778	0.365	0.8248	0.08	1.999	-1.435
Benign	12	49424703	G	A	MLL2	GRCh37	ClinVar	0	4.09	1	28	2.04e-05	0.3972	0.8085	0.01	0.363	-0.762
Benign	19	36333067	A	G	NPHS1	GRCh37	ClinVar	0.0345	0	0	42	5.3e-05	0.535	0.7389	0.11	0.352	0.219
Benign	13	32893389	C	T	BRCA2	GRCh37	ClinVar	0	0	0	74	6.79e-05	0.5944	0.7068	0.16	1.614	-1.889
Benign	16	68855936	C	T	CDH1	GRCh37	ClinVar	0.0625	0	0	33	0.000289541	0.2933	0.1467	0.01	1.137	-0.218
Benign	17	7579432	A	T	TP53	GRCh37	ClinVar	0.0189	2.21	0	20	0.00120229	0	0	0	-0.661	1.386
Benign	6	7585976	C	T	DSP	GRCh37	ClinVar	0.0019	0	1	3102	4.12e-05	0	0	0	-1.133	0
Benign	17	29576047	T	C	NF1	GRCh37	ClinVar	0	5.45	1	46	9.23e-06	0.6765	0.3382	0.05	-0.1	-0.707
Benign	3	37053567	C	T	MLH1	GRCh37	ClinVar	0.0667	0	0	24	0.000156265	0.5393	0.7416	0.119	1.072	1.396
Benign	10	76602990	C	T	KAT6B	GRCh37	ClinVar	0	0	0	247	5.76e-05	0.562	0.7201	0.07	0.227	-0.361
Benign	12	49430960	C	T	MLL2	GRCh37	ClinVar	0	0	0	53	6e-05	0.0568	0.9721	0.07	-1.288	0.115
Benign	13	32914138	A	G	BRCA2	GRCh37	ClinVar	0	0	0	1196	1.75e-06	0.485	0.7577	0.16	-0.155	0.015
Benign	17	7579432	A	G	TP53	GRCh37	ClinVar	0.0189	2.21	0	20	0.00043102	0.8674	0.5699	0.05	-0.661	1.673
Benign	5	112174189	T	C	APC	GRCh37	ClinVar	0	2.61	0	940	3.99e-05	0	0	0	1.523	0
Benign	18	55322561	C	T	ATP8B1	GRCh37	ClinVar	0	5.19	0	89	0.000750731	0.7946	0.3973	0.15	1.776	0.186
Benign	13	32944658	T	C	BRCA2	GRCh37	ClinVar	0	0	0	37	2.11e-05	0.4744	0.7692	0.23	0.808	0.424
Benign	8	1719346	C	T	CLN8	GRCh37	ClinVar	0.0183	7.56	0	249	0.000256468	0.7477	0.3739	0.09	0.123	0
Benign	3	38639229	G	A	SCN5A	GRCh37	ClinVar	0.0233	0	0	10	4.53e-05	0.0837	0.9623	0.01	0.03	-0.31
Benign	19	39077210	G	A	RYR1	GRCh37	ClinVar	0.1429	7.2	1	7	8.55e-06	0.2692	0.8846	0.213	-4.938	-1.948
Benign	2	152439136	A	G	NEB	GRCh37	ClinVar	0	0	0	46	3.05e-05	0.451	0.2255	0.09	0.161	0.416
Benign	15	93528811	C	T	CHD2	GRCh37	ClinVar	0	0	0	84	7.93e-05	0.9545	0.4773	0.05	1.108	-0.131
Benign	3	37067373	T	C	MLH1	GRCh37	ClinVar	0.0286	0	1	126	0.000192274	0.6792	0.6631	0.14	-0.347	0.492
Benign	17	7574013	G	A	TP53	GRCh37	ClinVar	0.0833	0	0	21	0.000601438	0.3925	0.1963	0.059	-0.88	-1.98
Benign	17	39925787	G	A	JUP	GRCh37	ClinVar	0	0	1	118	0.000117738	0.9077	0.55	0.01	-3.699	0.395
Benign	7	6042240	T	C	PMS2	GRCh37	ClinVar	0	0	0	28	6.92e-05	0.3043	0.1522	0.13	-0.734	0.355
Benign	7	6038781	G	A	PMS2	GRCh37	ClinVar	0.0769	0	0	43	0.00016964	0.5119	0.75	0.16	0.018	-0.134
Benign	9	21970962	C	G	CDKN2A	GRCh37	ClinVar	0.0429	0	1	62	0.00414529	0.4039	0.8013	0.04	-0.823	-0.429
Benign	13	32911486	T	G	BRCA2	GRCh37	ClinVar	0.0021	2.61	0	1085	0.000175089	0.44	0.22	0.16	0.443	0.417
Benign	13	32972388	C	A	BRCA2	GRCh37	ClinVar	0.0067	3.99	0	90	0.000168308	0	0	0	1.307	0
Benign	2	166872142	A	C	SCN1A	GRCh37	ClinVar	0	0	0	26	0.000158723	0.4298	0.7934	0.06	0.653	-0.331
Benign	13	32914996	A	C	BRCA2	GRCh37	ClinVar	0	0	0	338	0.000223559	0.1371	0.9317	0.16	1.072	-0.253
Benign	16	68845618	C	T	CDH1	GRCh37	ClinVar	0.0556	0	1	32	0.00016361	0.3636	0.1818	0.01	-0.856	-0.234
Benign	17	39925361	G	A	JUP	GRCh37	ClinVar	0.0208	4.36	1	99	0.000122718	0.8285	0.4142	0.03	-1.421	-0.189
Benign	2	73717828	A	G	ALMS1	GRCh37	ClinVar	0.0041	0	0	798	0.000245324	0.8558	0.5727	0.12	0.72	0.181
Benign	10	73562802	T	C	CDH23	GRCh37	ClinVar	0	0	0	31	7.63e-05	0.3483	0.8315	0.02	0.392	0.397
Benign	10	73494095	C	T	CDH23	GRCh37	ClinVar	0.0556	0	0	4	1.97e-05	0.0784	0.9706	0.072	-2.014	-0.588
Benign	7	6026740	A	G	PMS2	GRCh37	ClinVar	0	5.99	0	351	6.95e-05	0.8144	0.594	0.16	-2.275	-0.404
Benign	2	166852556	C	T	SCN1A	GRCh37	ClinVar	0	0	0	34	3.05e-06	0.6476	0.6857	0.14	-0.008	-1.651
Benign	12	49437750	G	A	MLL2	GRCh37	ClinVar	0	0	1	32	1.56e-05	0.4885	0.2443	0.03	-1.05	-0.277
Benign	2	166245680	G	A	SCN2A	GRCh37	ClinVar	0	0	0	542	1.87e-05	0	0	0	0.701	0
Benign	13	32912575	G	A	BRCA2	GRCh37	ClinVar	0	4.09	0	2174	0.0010186	0.8816	0.4408	0.16	0.04	-0.082
Benign	5	112173523	T	G	APC	GRCh37	ClinVar	0.0021	2.59	0	274	0.000117625	0	0	0	0.022	0
Benign	17	29662013	A	G	NF1	GRCh37	ClinVar	0	3.75	0	37	0.00011836	0.3814	0.8144	0.14	-0.224	0.097
Benign	14	23902338	C	T	MYH7	GRCh37	ClinVar	0.0556	3.25	0	46	3.09e-05	0.6389	0.6875	0.01	-2.101	-0.652
Benign	9	130578229	C	A	ENG	GRCh37	ClinVar	0	0	1	8	0.00053372	0.1441	0.9369	0.01	0.024	-2.063
Benign	5	112173322	C	T	APC	GRCh37	ClinVar	0	0	0	73	3.17e-05	0	0	0	0.039	0
Benign	3	37081708	C	T	MLH1	GRCh37	ClinVar	0	0	0	32	0.000308825	0.5872	0.2936	0.048	0.03	-2.213
Benign	3	38592637	G	A	SCN5A	GRCh37	ClinVar	0.0054	0	0	413	3.65e-05	0	0	0	-1.207	0
Benign	9	98239841	A	G	PTCH1	GRCh37	ClinVar	0.04	0	0	13	0.000180115	0.1667	0.9231	0.04	0.77	1.872
Benign	13	32906887	A	G	BRCA2	GRCh37	ClinVar	0	4.92	0	479	1.75e-06	0.8584	0.4292	0.16	-0.017	0.646
Benign	13	32900271	A	C	BRCA2	GRCh37	ClinVar	0.125	0	0	17	0.00016028	0.68	0.68	0.156	0.265	-1.184
Benign	17	78087142	C	T	GAA	GRCh37	ClinVar	0.0294	0	0	24	6.99e-05	0.3221	0.8456	0.06	-1.437	0.13
Benign	9	98240427	C	T	PTCH1	GRCh37	ClinVar	0	8.4	0	42	0.0021552	0.6364	0.3182	0.07	1.22	1.32
Benign	13	32911309	C	T	BRCA2	GRCh37	ClinVar	0	0	0	908	1.93e-05	0.3682	0.1841	0.16	-0.014	-0.072
Benign	5	112174633	A	G	APC	GRCh37	ClinVar	0.0011	6.14	1	1384	2.22e-05	0	0	0	3.949	0
Benign	19	11224265	A	G	LDLR	GRCh37	ClinVar	0	3.64	1	55	0.000292293	0.4825	0.2412	0.06	-0.19	-1.427
Benign	17	18042217	C	T	MYO15A	GRCh37	ClinVar	0	0	0	34	1.88e-05	0.5397	0.7381	0.03	0.687	1.291
Benign	17	29653258	A	G	NF1	GRCh37	ClinVar	0	0	0	13	2.8e-05	0.06	0.9723	0.15	-0.514	0.044
Benign	13	32915239	C	T	BRCA2	GRCh37	ClinVar	0.0021	0	1	95	2.51e-05	0.0385	0.9809	0.16	-0.026	0.404
Benign	5	112177243	T	C	APC	GRCh37	ClinVar	0	0	0	3994	4.62e-05	0	0	0	0.382	0
Benign	7	6026752	A	G	PMS2	GRCh37	ClinVar	0.0076	6.89	0	363	0.00016964	0.8422	0.58	0.16	-1.511	0.446
Benign	13	32944556	T	C	BRCA2	GRCh37	ClinVar	0.0588	0	0	18	1.93e-05	0.2308	0.1154	0.23	-0.58	1.222
Benign	17	7574025	C	T	TP53	GRCh37	ClinVar	0	5.28	0	9	0.000681861	0.1682	0.0841	0.059	-0.369	1.912
Benign	9	98242762	A	C	PTCH1	GRCh37	ClinVar	0	0	0	91	0.00115167	0.9146	0.5477	0.04	-0.188	0.218
Benign	19	38949910	G	A	RYR1	GRCh37	ClinVar	0.0278	5.78	0	69	0.00070289	0.715	0.6477	0.01	0.864	1.533
Benign	13	32954020	G	A	BRCA2	GRCh37	ClinVar	0	0	0	31	1.73e-05	0.378	0.8171	0.18	-0.667	-1.674
Benign	15	48703301	A	G	FBN1	GRCh37	ClinVar	0	2.11	0	276	2.31e-05	0	0	0	0.678	0
Benign	21	47423621	C	T	COL6A1	GRCh37	ClinVar	0.01	0	0	317	0.000170517	0	0	0	2.747	0
Benign	16	68857486	T	C	CDH1	GRCh37	ClinVar	0	0	1	44	2.97e-05	0.386	0.8114	0.16	-1.495	-0.411
Benign	11	76903194	C	T	MYO7A	GRCh37	ClinVar	0.0286	0	1	99	6.59e-05	0.8684	0.4342	0.11	-2.657	0.708
Benign	10	73571273	G	A	CDH23	GRCh37	ClinVar	0.1111	0	0	6	1.76e-05	0.15	0.075	0.08	0.017	-1.036
Benign	9	21971007	C	T	CDKN2A	GRCh37	ClinVar	0	5.31	1	107	0.00609037	0.6971	0.6547	0.04	1.425	-0.741
Benign	2	152342310	G	A	NEB	GRCh37	ClinVar	0.0137	0	0	138	7.86e-06	0	0	0	-0.739	0
Benign	10	73466709	T	C	CDH23	GRCh37	ClinVar	0	0	0	56	3.5e-05	0.732	0.366	0.02	-0.715	1.437
Benign	16	88496008	T	C	ZNF469	GRCh37	ClinVar	0.003	0	0	1050	3.64e-05	0	0	0	-0.523	0
Benign	3	38627188	G	A	SCN5A	GRCh37	ClinVar	0	0	0	7	6.61e-05	0.0399	0.9829	0.12	0.672	0.244
Benign	16	68842691	A	G	CDH1	GRCh37	ClinVar	0	2.37	1	61	0.00105494	0.7821	0.6154	0.08	0.696	-0.893
Benign	13	32907232	A	G	BRCA2	GRCh37	ClinVar	0.0087	2.05	0	293	7.7e-05	0.5251	0.7384	0.16	-0.227	-0.705
Benign	13	32907259	G	A	BRCA2	GRCh37	ClinVar	0.0256	7.34	0	266	0.0010186	0.4767	0.7625	0.16	0.748	-1.751
Benign	1	17345451	A	G	SDHB	GRCh37	ClinVar	0	9.78	1	3	0.000356659	0	0	0	-0.879	0
Benign	13	32906656	A	G	BRCA2	GRCh37	ClinVar	0	5.07	0	248	0.0010186	0.4444	0.2222	0.16	1.735	0.378
Benign	13	32954023	A	C	BRCA2	GRCh37	ClinVar	0	0	0	28	0.000202762	0.3415	0.8354	0.18	-1.394	1.513
Benign	16	68867303	C	G	CDH1	GRCh37	ClinVar	0	3.86	0	111	0.000242839	0	0	0	0.041	0
Benign	1	55523854	C	T	PCSK9	GRCh37	ClinVar	0.0333	6.23	0	29	0.000123944	0.3333	0.8391	0.04	-0.996	-0.512
Benign	5	112179220	A	G	APC	GRCh37	ClinVar	0.0011	0	0	5971	0.000330095	0	0	0	-1.212	0
Benign	3	37042491	C	T	MLH1	GRCh37	ClinVar	0	0	0	46	0.000340269	0.9293	0.4646	0.128	3.855	-1.69
Benign	5	112179220	A	C	APC	GRCh37	ClinVar	0.0011	0	0	5971	0.000449699	0	0	0	-1.212	0
Benign	11	31815634	C	T	PAX6	GRCh37	ClinVar	0	0	0	29	0.00240034	0.6988	0.3494	0.103	0.597	-0.868
Benign	17	18064730	C	T	MYO15A	GRCh37	ClinVar	0.0345	5.28	1	32	4.12e-05	0.4885	0.7634	0.04	-0.605	-0.417
Benign	13	32913964	T	C	BRCA2	GRCh37	ClinVar	0	0	0	1370	3.82e-05	0.5556	0.7224	0.16	-0.42	0.009
Benign	2	166170435	G	T	SCN2A	GRCh37	ClinVar	0.0526	0	0	24	0.000298306	0.2319	0.1159	0.12	0.813	-1.518
Benign	3	37067454	T	A	MLH1	GRCh37	ClinVar	0.0145	0	1	45	0.000833874	0.2426	0.8814	0.14	0.036	0.14
Benign	13	32912569	T	C	BRCA2	GRCh37	ClinVar	0.0043	4.09	0	2168	1.93e-05	0.8792	0.4396	0.16	-0.031	0.047
Benign	17	18022378	G	A	MYO15A	GRCh37	ClinVar	0	0	0	483	1.21e-05	0.2524	0.1262	0.09	0.235	-0.107
Benign	13	32913352	A	G	BRCA2	GRCh37	ClinVar	0	0	0	1982	6.47e-05	0.8037	0.5983	0.16	-0.416	0.044
Benign	17	18045003	G	A	MYO15A	GRCh37	ClinVar	0.0417	0	1	37	9.42e-05	0.6271	0.3136	0.12	-0.72	-1.05
Benign	13	32913895	A	G	BRCA2	GRCh37	ClinVar	0.0043	0	0	1439	9.67e-05	0.5835	0.7084	0.16	0.188	0.306
Benign	11	102999725	G	A	DYNC2H1	GRCh37	ClinVar	0	2.14	0	10	0.000813575	0.2083	0.9062	0.22	0.924	-0.457
Benign	13	32972388	C	T	BRCA2	GRCh37	ClinVar	0.0067	4.48	0	90	2.51e-05	0	0	0	1.307	0
Benign	21	47418320	G	A	COL6A1	GRCh37	ClinVar	0	0	0	9	0.000320864	0.5	0.25	0.032	-1.448	-3.065
Benign	17	18069748	C	T	MYO15A	GRCh37	ClinVar	0.0714	0	0	74	2.78e-05	0.9193	0.4596	0.07	-1.755	-0.923
Benign	13	32971040	T	C	BRCA2	GRCh37	ClinVar	0	0	0	6	7.68e-06	0.0816	0.0408	0.12	0.069	1.248
Benign	18	52896091	C	T	TCF4	GRCh37	ClinVar	0.0444	0	1	14	5.58e-05	0.0073	0.9966	0.01	4.233	1.284
Benign	2	152459116	G	A	NEB	GRCh37	ClinVar	0	5.1	0	16	1.02e-05	0.3048	0.8571	0.05	-0.225	0.804
Benign	2	152468736	A	G	NEB	GRCh37	ClinVar	0	0	0	37	3.13e-06	0.3627	0.8235	0.11	-0.193	0.626
Benign	9	21994241	G	A	CDKN2A	GRCh37	ClinVar	0.0133	0	1	104	0.000195779	0	0	0	-0.605	0
Benign	20	62044868	G	A	KCNQ2	GRCh37	ClinVar	0.0952	0	0	66	0.000164934	1	0.5076	0.05	-0.312	-1.422
Benign	3	38592199	G	A	SCN5A	GRCh37	ClinVar	0.0018	0	0	851	5.96e-05	0	0	0	0.488	0
Benign	2	166894463	G	A	SCN1A	GRCh37	ClinVar	0.0238	0	1	178	1.34e-05	0.9972	0.5042	0.14	-0.077	-0.254
Benign	9	130580630	C	T	ENG	GRCh37	ClinVar	0	5.96	1	27	5.9e-05	0.2093	0.1047	0.03	0.133	0.596
Benign	13	32911312	A	G	BRCA2	GRCh37	ClinVar	0.0021	0	0	911	0.0010186	0.3694	0.1847	0.16	-0.855	0.584
Benign	7	94037521	A	G	COL1A2	GRCh37	ClinVar	0.1667	0	1	27	0.000678397	1	0.5	0.02	2.451	-2.718
Benign	13	32972679	A	G	BRCA2	GRCh37	ClinVar	0	0	0	381	1.07e-05	0	0	0	0.145	0
Benign	13	32950817	A	G	BRCA2	GRCh37	ClinVar	0	0	0	11	1.24e-05	0.1803	0.0902	0.1	-0.127	0.758
Benign	18	52928742	G	A	TCF4	GRCh37	ClinVar	0	0	0	23	0.000130438	0.6765	0.3382	0.032	1.341	0.8
Benign	21	47417379	G	A	COL6A1	GRCh37	ClinVar	0	0	0	19	3.56e-05	0.6032	0.7143	0	0.347	1.874
Benign	5	112178380	A	G	APC	GRCh37	ClinVar	0	8.2	0	5131	2.77e-05	0	0	0	0.318	0
Benign	5	112179526	T	A	APC	GRCh37	ClinVar	0.0011	5.18	0	6277	0.000142842	0	0	0	-0.674	0
Benign	11	76853808	C	T	MYO7A	GRCh37	ClinVar	0	0	1	54	1.2e-05	0.9474	0.4737	0.06	0.107	-2.313
Benign	5	112179526	T	C	APC	GRCh37	ClinVar	0.0011	5.18	0	6277	5.12e-05	0	0	0	-0.674	0
Benign	5	112175320	T	A	APC	GRCh37	ClinVar	0	2.65	1	2071	0.000115502	0	0	0	-0.127	0
Benign	5	36986213	A	G	NIPBL	GRCh37	ClinVar	0	0	0	191	1.33e-05	0.2349	0.8831	0.1	0.444	0.156
Benign	17	29563028	G	A	NF1	GRCh37	ClinVar	0	0	0	12	0.000367407	0.2308	0.8942	0.101	0.524	-1.085
Benign	17	2577375	A	T	PAFAH1B1	GRCh37	ClinVar	0	0	0	22	0.00155461	0.1921	0.0961	0.11	1.117	0.567
Benign	8	61707572	T	C	CHD7	GRCh37	ClinVar	0	0	0	28	3.81e-05	0.3944	0.1972	0.04	1.281	1.073
Benign	16	68856109	C	T	CDH1	GRCh37	ClinVar	0	0	0	20	7.47e-05	0.1778	0.9156	0.01	-0.017	-0.212
Benign	14	23897074	C	T	MYH7	GRCh37	ClinVar	0.0238	0	0	30	1.93e-05	0.1935	0.0968	0.07	2.318	1.145
Benign	6	7584257	C	T	DSP	GRCh37	ClinVar	0	2.44	0	1383	9.04e-06	0	0	0	-0.667	0
Benign	5	89989779	G	A	GPR98	GRCh37	ClinVar	0.0101	0	0	73	5.84e-06	0.1798	0.0899	0.19	0.835	0.737
Benign	16	68835781	C	A	CDH1	GRCh37	ClinVar	0.0196	8.87	0	16	0.000621044	0.1429	0.933	0.08	3.104	1.477
Benign	13	32929214	A	G	BRCA2	GRCh37	ClinVar	0	0	0	212	9.67e-05	0.9907	0.507	0.06	-0.003	0.331
Benign	19	38964175	G	C	RYR1	GRCh37	ClinVar	0.012	0	0	159	0.000177362	0.8051	0.4025	0	-1.486	-0.337
Benign	19	11224397	C	T	LDLR	GRCh37	ClinVar	0.0278	0	0	42	0.000149763	0.3684	0.8202	0.06	-0.041	-0.527
Benign	13	32906977	A	G	BRCA2	GRCh37	ClinVar	0	0	0	548	2.29e-05	0.9821	0.5099	0.16	0.069	-0.767
Benign	4	3495030	C	T	DOK7	GRCh37	ClinVar	0.0028	0	0	181	0.000232829	0.4993	0.7517	0.08	-0.471	0
Benign	17	18023876	C	A	MYO15A	GRCh37	ClinVar	0.0025	0	0	1848	2.31e-05	0.9655	0.5175	0.09	-0.37	-0.036
Benign	2	166852583	G	A	SCN1A	GRCh37	ClinVar	0	0	0	45	8.94e-05	0.8571	0.4286	0.14	1.239	-2.038
Benign	6	7584248	G	A	DSP	GRCh37	ClinVar	0	0	0	1374	2.74e-05	0	0	0	1.238	0
Benign	7	6027010	G	A	PMS2	GRCh37	ClinVar	0	0	0	242	3.08e-05	0.5615	0.2807	0.16	0.484	0.371
Benign	2	170338809	C	T	BBS5	GRCh37	ClinVar	0	0	0	35	0.000347152	0.8434	0.5904	0.154	-0.459	-0.952
Benign	16	68857417	C	T	CDH1	GRCh37	ClinVar	0	7.7	1	113	0.00012736	0.9912	0.5088	0.16	-2.573	-1.237
Benign	3	38648292	C	T	SCN5A	GRCh37	ClinVar	0.0606	0	0	10	0.000167601	0.1408	0.0704	0.02	-3.083	-0.226
Benign	9	98209299	G	A	PTCH1	GRCh37	ClinVar	0.0164	0	0	107	4.33e-05	0.3956	0.8041	0.01	-0.861	-0.681
Benign	13	32937493	T	C	BRCA2	GRCh37	ClinVar	0	6.22	0	178	7.68e-06	1.0028	0.5014	0.15	-1.196	0.18
Benign	10	73455201	T	C	CDH23	GRCh37	ClinVar	0	0	1	27	3.89e-05	0.5	0.25	0.01	-0.577	0.18
Benign	2	152457148	C	T	NEB	GRCh37	ClinVar	0	0	0	120	0.000110961	0.7692	0.3846	0.03	0.48	0.136
Benign	17	29652862	T	C	NF1	GRCh37	ClinVar	0	3.18	0	25	3.49e-05	0.1155	0.0577	0.15	-2.055	0.131
Benign	5	37038789	C	T	NIPBL	GRCh37	ClinVar	0.0588	0	0	52	9.34e-06	0.7591	0.6277	0.15	0.082	-0.46
Benign	14	88429817	G	A	GALC	GRCh37	ClinVar	0.0526	2.12	0	39	0.000374599	0.6094	0.3047	0.11	3.111	-0.281
Benign	11	76895731	C	T	MYO7A	GRCh37	ClinVar	0	0	0	30	1.2e-05	0.4688	0.7734	0.01	-0.973	-1.891
Benign	5	89971929	A	G	GPR98	GRCh37	ClinVar	0	0	0	33	4.18e-05	0.5077	0.2538	0.2	0.392	-0.985
Benign	19	38991543	G	A	RYR1	GRCh37	ClinVar	0	3.07	1	83	0.00020723	0.9765	0.4882	0.08	-0.407	0.415
Benign	17	29585499	G	A	NF1	GRCh37	ClinVar	0.05	0	0	22	0.000333662	0.2767	0.8679	0.14	0.077	2.144
Benign	2	220283508	G	A	DES	GRCh37	ClinVar	0	0	1	255	7.88e-05	0	0	0	3.971	0
Benign	3	37067469	G	A	MLH1	GRCh37	ClinVar	0.0286	0	0	30	4.88e-05	0.1617	0.9218	0.14	-1.149	-0.724
Benign	17	29552241	C	T	NF1	GRCh37	ClinVar	0.1304	0	0	28	9.23e-06	0.359	0.8269	0.13	-0.102	2.176
Benign	11	47358943	G	A	MYBPC3	GRCh37	ClinVar	0.0385	9.1	1	2	2.07e-05	0.0212	0.9947	0.02	-1.288	0.142
Benign	1	17380491	G	A	SDHB	GRCh37	ClinVar	0.0238	2.91	1	49	0.00042944	0	0	0	2.116	0
Benign	14	23902311	G	A	MYH7	GRCh37	ClinVar	0	0	0	19	9.21e-05	0.2639	0.875	0.01	-0.753	0.232
Benign	11	76912623	C	T	MYO7A	GRCh37	ClinVar	0	3.51	0	61	6.59e-05	0.6387	0.6859	0.02	0.477	-0.422
Benign	17	29677202	T	G	NF1	GRCh37	ClinVar	0	10.96	0	2	0.000196331	0.0294	0.0147	0.14	-0.385	0.262
Benign	3	38648235	G	A	SCN5A	GRCh37	ClinVar	0	0	0	67	0.000117693	0.9437	0.4718	0.02	0.352	-0.385
Benign	9	98224231	T	G	PTCH1	GRCh37	ClinVar	0	0	0	50	0.000400463	0.6993	0.3497	0.01	-0.402	-0.044
Benign	11	76901136	C	G	MYO7A	GRCh37	ClinVar	0.0333	0	1	49	0.000296584	0.8167	0.6	0.05	0.024	-1.919
Benign	16	88498297	T	G	ZNF469	GRCh37	ClinVar	0.001	5.16	0	1156	8.36e-05	0	0	0	0.056	0
Benign	11	76901819	G	A	MYO7A	GRCh37	ClinVar	0	0	1	78	2.73e-06	0.8966	0.4483	0.06	-2.985	-0.777
Benign	14	88414211	G	A	GALC	GRCh37	ClinVar	0	2.88	0	12	0.000164774	0.1589	0.0795	0.04	-0.441	-0.083
Benign	12	25398295	T	C	KRAS	GRCh37	ClinVar	0	0	0	35	0.00556562	0.5738	0.2869	0.16	0.703	2.13
Benign	17	7579519	T	C	TP53	GRCh37	ClinVar	0	0	0	8	0.00010949	0.5161	0.2581	0.05	1.252	-1.492
Benign	7	6026860	G	A	PMS2	GRCh37	ClinVar	0	0	0	392	0.000114504	0.9095	0.4548	0.16	-0.022	-0.145
Benign	2	73676312	A	G	ALMS1	GRCh37	ClinVar	0	7.22	0	1223	1.87e-05	0.4007	0.2003	0.05	0.737	0
Benign	14	23884477	G	A	MYH7	GRCh37	ClinVar	0	8.72	0	3	4.5e-05	0.0217	0.0109	0.01	-0.218	-0.277
Benign	13	32972559	T	C	BRCA2	GRCh37	ClinVar	0	0	0	261	3.29e-05	0	0	0	-0.19	0
Benign	6	7585682	C	T	DSP	GRCh37	ClinVar	0.0019	0	1	2808	8.14e-05	0	0	0	1.064	0
Benign	13	32912863	G	A	BRCA2	GRCh37	ClinVar	0	0	0	2462	6.47e-05	0.9984	0.4992	0.16	-0.002	0.072
Benign	17	39919367	G	A	JUP	GRCh37	ClinVar	0.0147	0	1	133	0.000117738	0.7847	0.6106	0	-1.275	0.226
Benign	13	32912263	A	G	BRCA2	GRCh37	ClinVar	0	0	0	1862	9.67e-05	0.7551	0.3775	0.16	-0.213	0.007
Benign	4	3494847	G	A	DOK7	GRCh37	ClinVar	0	0	0	362	0.000116937	0.9986	0.4993	0.08	-1.601	0
Benign	16	68849621	C	T	CDH1	GRCh37	ClinVar	0.0263	4.06	0	42	0.000198871	0.3429	0.8327	0.09	-0.016	0.387
Benign	16	68867246	C	T	CDH1	GRCh37	ClinVar	0	4.3	0	54	2.92e-05	0	0	0	-0.524	0
Benign	13	32911061	C	T	BRCA2	GRCh37	ClinVar	0	0	0	660	0.000282765	0.2676	0.1338	0.16	-0.504	0.046
Benign	5	112174372	T	C	APC	GRCh37	ClinVar	0	4.63	0	1123	6.22e-05	0	0	0	0.464	0
Benign	7	6043326	T	G	PMS2	GRCh37	ClinVar	0	0	0	6	0.000675034	0.1165	0.9515	0.133	-0.358	-0.362
Benign	1	94510255	G	A	ABCA4	GRCh37	ClinVar	0	0	1	46	1.15e-05	0.697	0.3485	0.09	0.922	-0.805
Benign	X	153132165	G	A	L1CAM	GRCh37	ClinVar	0.02	0	0	62	6.83e-05	0.5561	0.7265	0.01	-2.574	0.334
Benign	11	47355241	C	T	MYBPC3	GRCh37	ClinVar	0	9.85	0	63	0.000809059	0.6429	0.3214	0.04	1.015	-0.79
Benign	13	32915209	A	G	BRCA2	GRCh37	ClinVar	0	0	1	125	1.07e-05	0.0507	0.9749	0.16	-0.209	-0.005
Benign	11	31824263	G	T	PAX6	GRCh37	ClinVar	0.0571	8.97	1	12	0.00184351	0.4712	0.7646	0.04	2.37	-0.976
Benign	15	48796003	C	A	FBN1	GRCh37	ClinVar	0.0667	0	0	20	0.000256927	0.2614	0.8758	0.15	-3.117	-1.796
Benign	17	18023263	C	T	MYO15A	GRCh37	ClinVar	0.0025	4.94	1	1368	2.78e-05	0.7147	0.3574	0.09	0.465	-0.221
Benign	13	32912443	T	C	BRCA2	GRCh37	ClinVar	0.0021	0	0	2042	1.93e-05	0.8281	0.414	0.16	-0.059	0.047
Benign	2	166848429	G	A	SCN1A	GRCh37	ClinVar	0	0	0	504	0.000130211	0	0	0	1.469	0
Benign	13	32913169	T	C	BRCA2	GRCh37	ClinVar	0	0	0	2165	6.79e-05	0.8779	0.5612	0.16	-0.749	0.248
Benign	11	76915149	G	A	MYO7A	GRCh37	ClinVar	0.0789	0	0	29	0.000150724	0.3766	0.1883	0.04	-0.558	0.503
Benign	7	6038889	G	A	PMS2	GRCh37	ClinVar	0	2.17	0	18	0.000104916	0.2143	0.1071	0.16	-0.011	-0.074
Benign	19	38990456	C	T	RYR1	GRCh37	ClinVar	0	2.44	0	6	3.17e-05	0.0642	0.9733	0.04	-2.678	-0.848
Benign	3	38593015	G	A	SCN5A	GRCh37	ClinVar	0.0018	0	0	35	0.000117693	0	0	0	1.275	0
Benign	13	32930674	A	G	BRCA2	GRCh37	ClinVar	0	0	0	73	1.24e-05	0.8022	0.6044	0.1	-0.239	0.562
Benign	13	32914963	A	G	BRCA2	GRCh37	ClinVar	0	8.4	0	371	0.0010186	0.1504	0.925	0.16	-0.921	0.145
Benign	13	32893287	A	G	BRCA2	GRCh37	ClinVar	0	5.45	0	74	1.73e-05	0.5944	0.2972	0.16	-0.031	1.528
Benign	6	7559558	T	C	DSP	GRCh37	ClinVar	0	0	0	76	2.52e-05	0.8686	0.5714	0.16	0.207	-0.423
Benign	13	32913817	A	G	BRCA2	GRCh37	ClinVar	0	0	0	1517	0.000300309	0.6152	0.6926	0.16	-0.911	0.177
Benign	15	48757802	G	A	FBN1	GRCh37	ClinVar	0.0526	0	1	38	2.31e-05	0.6032	0.7063	0.05	-3.767	-2.316
Benign	13	110864264	C	T	COL4A1	GRCh37	ClinVar	0.0833	0	0	6	2.21e-05	0.2222	0.1111	0.082	-0.546	1.714
Benign	7	150644890	C	G	KCNH2	GRCh37	ClinVar	0.0156	0	1	77	0.000833599	0.5641	0.2821	0.06	-1.227	1.295
Benign	13	32893224	A	G	BRCA2	GRCh37	ClinVar	0	0	0	11	9.67e-05	0.0884	0.0442	0.16	-0.095	1.347
Benign	15	48757772	C	T	FBN1	GRCh37	ClinVar	0.0526	6.61	1	8	0.000359327	0.127	0.9444	0.05	1.21	2.361
Benign	19	39034051	T	A	RYR1	GRCh37	ClinVar	0.0476	3.3	0	25	0.000126582	0.5618	0.7303	0.048	-1.788	-1.466
Benign	12	49440421	G	A	MLL2	GRCh37	ClinVar	0	5.07	0	30	1.2e-05	0.3297	0.8407	0.07	-1.523	-0.976
Benign	3	38655307	C	T	SCN5A	GRCh37	ClinVar	0.0667	3.07	0	19	0.000520525	0.413	0.2065	0.092	1.243	-1.565
Benign	3	37067274	A	G	MLH1	GRCh37	ClinVar	0	5.73	1	147	7.85e-05	0.7925	0.3962	0.14	-0.282	0.25
Benign	15	48733961	A	G	FBN1	GRCh37	ClinVar	0.1333	0	0	44	2.52e-05	0.6984	0.6587	0.16	0.575	-1.539
Benign	17	29559841	C	T	NF1	GRCh37	ClinVar	0	0	0	59	3.2e-05	0.6484	0.6813	0.11	-0.705	0.039
Benign	7	6017330	G	A	PMS2	GRCh37	ClinVar	0	5.22	0	59	0.000272471	0.6941	0.3471	0.07	0.2	-0.841
Benign	13	32912065	G	A	BRCA2	GRCh37	ClinVar	0.0043	0	0	1664	2.29e-05	0.6748	0.3374	0.16	-0.71	0.596
Benign	7	6027058	A	G	PMS2	GRCh37	ClinVar	0	0	0	194	0.00016964	0.4501	0.2251	0.16	0.24	0.257
Benign	5	125912869	G	A	ALDH7A1	GRCh37	ClinVar	0.0526	0	0	35	0.000269693	0.5263	0.2632	0.16	-1.803	-0.717
Benign	6	7583687	T	C	DSP	GRCh37	ClinVar	0	0	0	813	4.57e-05	0	0	0	-0.098	0
Benign	13	32954203	A	G	BRCA2	GRCh37	ClinVar	0	0	0	60	2.29e-05	0.8633	0.4317	0.23	-0.708	-0.28
Benign	14	23898164	A	G	MYH7	GRCh37	ClinVar	0	9.22	0	1	7.58e-05	0.0133	1	0.08	0.125	-0.069
Benign	9	130592094	G	A	ENG	GRCh37	ClinVar	0.0541	0	0	13	0.000411205	0.1844	0.0922	0.06	0.208	-1.536
Benign	13	32911297	T	C	BRCA2	GRCh37	ClinVar	0	5.49	0	896	4.23e-05	0.3633	0.1817	0.16	-0.712	0.123
Benign	17	78091512	C	T	GAA	GRCh37	ClinVar	0.0323	0	0	37	0.000138178	0.4933	0.76	0.01	0.299	-0.688
Benign	13	32972460	C	A	BRCA2	GRCh37	ClinVar	0	2.74	0	162	0.000168308	0	0	0	0.239	0
Benign	2	166179932	C	T	SCN2A	GRCh37	ClinVar	0	0	0	79	5.74e-05	0.458	0.7739	0.07	-0.374	-0.906
Benign	13	32913598	A	G	BRCA2	GRCh37	ClinVar	0	2	0	1736	9.67e-05	0.704	0.6482	0.16	0.671	-0.052
Benign	2	73651615	T	C	ALMS1	GRCh37	ClinVar	0.0164	2.87	0	58	2.69e-05	0.2452	0.1226	0.09	0.839	0.133
Benign	13	32954221	T	C	BRCA2	GRCh37	ClinVar	0	0	0	62	6.79e-05	0.8921	0.5612	0.23	0.006	0.177
Benign	17	29687558	G	A	NF1	GRCh37	ClinVar	0	0	0	54	7.92e-05	0.4977	0.2488	0.18	5.49	-1.711
Benign	5	112175491	G	A	APC	GRCh37	ClinVar	0.0011	2.29	1	2242	2.12e-06	0	0	0	-2.077	0
Benign	9	98215822	G	A	PTCH1	GRCh37	ClinVar	0	0	0	63	7.13e-05	0.0429	0.0214	0.18	-1.596	-0.703
Benign	5	112175491	G	C	APC	GRCh37	ClinVar	0.0011	3.35	1	2242	7.6e-05	0	0	0	-2.077	0
Benign	16	68853228	G	A	CDH1	GRCh37	ClinVar	0	0	0	46	0.000374218	0.6301	0.3151	0.02	-4.231	-0.313
Benign	3	38622458	C	T	SCN5A	GRCh37	ClinVar	0	0	0	37	1.86e-05	0.1678	0.9184	0.03	-0.067	-1.082
Benign	17	29533293	G	A	NF1	GRCh37	ClinVar	0	0	0	36	0.000367407	0.5455	0.2727	0.09	-0.031	0.452
Benign	13	32953528	G	A	BRCA2	GRCh37	ClinVar	0.0833	0	0	75	0.0010186	0.7538	0.3769	0.11	2.511	0.024
Benign	13	32913520	T	C	BRCA2	GRCh37	ClinVar	0	0	0	1814	3.29e-05	0.7356	0.6324	0.16	-0.223	0.171
Benign	3	37048524	A	G	MLH1	GRCh37	ClinVar	0	0	0	31	0.000439782	0.8493	0.589	0.015	-0.86	1.873
Benign	13	32911018	A	G	BRCA2	GRCh37	ClinVar	0.0021	0	0	617	0.000300309	0.2502	0.1251	0.16	0.014	0.09
Benign	20	62078184	G	C	KCNQ2	GRCh37	ClinVar	0	0	0	7	0.000385219	0.1538	0.0769	0.163	0.046	0.354
Benign	2	189916082	T	C	COL5A2	GRCh37	ClinVar	0.0312	3.18	0	37	0.000221233	0.4568	0.7778	0.07	0.569	1.661
Benign	5	112174066	C	T	APC	GRCh37	ClinVar	0	0	0	817	3.99e-05	0	0	0	-0.451	0
Benign	5	112162854	T	C	APC	GRCh37	ClinVar	0	4.12	0	50	6.22e-05	0.7143	0.3571	0.16	0.49	0.193
Benign	16	68867207	T	C	CDH1	GRCh37	ClinVar	0	4.38	0	15	9.71e-05	0	0	0	-3.08	0
Benign	2	189916136	A	T	COL5A2	GRCh37	ClinVar	0	0	0	72	0.000269802	0.8889	0.4444	0.07	0.11	-1.809
Benign	10	73466658	G	A	CDH23	GRCh37	ClinVar	0	0	1	5	0.000277755	0.0654	0.0327	0.02	3.289	-1.425
Benign	2	166854638	G	A	SCN1A	GRCh37	ClinVar	0	0	0	48	8.94e-05	0.6957	0.3478	0.2	0.575	-1.901
Benign	17	29588822	A	C	NF1	GRCh37	ClinVar	0	0	0	54	0.000248065	0.7347	0.6395	0.1	-0.063	2.372
Benign	7	6029552	C	T	PMS2	GRCh37	ClinVar	0	0	1	35	0.00109382	0.4487	0.2244	0.14	0.051	1.837
Benign	10	73558989	C	T	CDH23	GRCh37	ClinVar	0	0	0	49	7.83e-06	0.5765	0.7176	0	-0.307	-0.649
Benign	2	152382759	T	C	NEB	GRCh37	ClinVar	0	0	0	18	9.32e-06	0.3429	0.1714	0.01	-0.077	0.67
Benign	17	7579706	G	A	TP53	GRCh37	ClinVar	0	0	0	7	0.000389071	0.0581	0.9751	0.1	-1.081	0.932
Benign	13	32913979	G	A	BRCA2	GRCh37	ClinVar	0	0	0	1355	6.47e-05	0.5495	0.7255	0.16	0.113	0.051
Benign	5	112128169	C	T	APC	GRCh37	ClinVar	0	0	0	27	9.3e-06	0.6429	0.3214	0.063	0.018	-1.45
Benign	21	47421979	C	A	COL6A1	GRCh37	ClinVar	0.0435	0	1	6	0.00123192	0.1091	0.9545	0.029	0.322	-1.28
Benign	13	32912074	C	G	BRCA2	GRCh37	ClinVar	0.0021	0	0	1673	0.000146539	0.6784	0.3392	0.16	-0.113	-0.171
Benign	X	19373842	A	G	PDHA1	GRCh37	ClinVar	0.0769	5.42	0	34	0.000100992	0.9444	0.5417	0.104	-0.243	0.685
Benign	11	102980324	C	T	DYNC2H1	GRCh37	ClinVar	0	0	1	175	3.38e-05	0	0	0	0.687	0
Benign	18	55317653	G	A	ATP8B1	GRCh37	ClinVar	0.1364	0	0	55	0.000116463	0.8397	0.5878	0.1	-0.416	-2.027
Benign	17	7579543	G	A	TP53	GRCh37	ClinVar	0	0	0	32	0.00043102	0.3441	0.172	0.05	-1.301	-1.683
Benign	6	7542160	C	T	DSP	GRCh37	ClinVar	0.0275	0	1	159	4.57e-05	0	0	0	1.438	0
Benign	16	68849471	T	C	CDH1	GRCh37	ClinVar	0	0	0	54	0.000147686	0.4408	0.2204	0.09	-0.791	-0.122
Benign	6	74348142	T	C	SLC17A5	GRCh37	ClinVar	0	0	0	8	1.22e-05	0.1818	0.9205	0.169	-0.734	1.746
Benign	13	32945113	T	C	BRCA2	GRCh37	ClinVar	0	0	1	21	3.44e-05	0.2897	0.1448	0.12	0.472	0.464
Benign	13	32953535	T	C	BRCA2	GRCh37	ClinVar	0	0	0	82	7.49e-05	0.8241	0.4121	0.11	-0.486	0.419
Benign	13	32914045	C	T	BRCA2	GRCh37	ClinVar	0	0	0	1289	7.68e-06	0.5227	0.7388	0.16	-1.472	0.037
Benign	13	32912923	T	C	BRCA2	GRCh37	ClinVar	0	0	0	2411	7.68e-06	0.9777	0.5114	0.16	0.889	0.066
Benign	2	73675553	A	G	ALMS1	GRCh37	ClinVar	0.0011	3.09	0	464	0.000832097	0.152	0.076	0.05	-1.419	0
Benign	5	112175503	C	A	APC	GRCh37	ClinVar	0	0	1	2254	7.39e-05	0	0	0	-0.256	0
Benign	21	47404279	C	T	COL6A1	GRCh37	ClinVar	0.0357	0	1	97	9.47e-05	0.9652	0.4826	0.02	-0.52	-0.583
Benign	9	98209359	G	T	PTCH1	GRCh37	ClinVar	0.0083	0	0	167	0.000400463	0.6174	0.6932	0.01	0.297	0.579
Benign	5	112136981	A	G	APC	GRCh37	ClinVar	0	0	0	6	2.12e-06	0.1143	0.0571	0.05	1.166	2.742
Benign	3	37083798	C	A	MLH1	GRCh37	ClinVar	0	7.62	0	25	0.0007651	0.7812	0.625	0.254	1.597	-0.319
Benign	17	18054719	C	T	MYO15A	GRCh37	ClinVar	0	5.82	1	11	3.35e-05	0.1654	0.0827	0.06	1.754	-1.157
Benign	2	175614716	G	A	CHR01	GRCh37	ClinVar	0.0698	2.93	0	43	0.000132225	0.3839	0.8125	0.15	4.354	0.127
Benign	13	32929272	T	C	BRCA2	GRCh37	ClinVar	0	0	0	154	7.49e-05	0.7196	0.6425	0.06	0.479	0.285
Benign	19	38995399	G	A	RYR1	GRCh37	ClinVar	0.0857	0	0	12	6.68e-05	0.1463	0.0732	0.01	0.281	-0.491
Benign	14	23888440	G	A	MYH7	GRCh37	ClinVar	0.0385	0	0	55	1.35e-05	0.9244	0.5462	0.02	0.419	-0.239
Benign	11	76892455	C	T	MYO7A	GRCh37	ClinVar	0	0	0	30	6.59e-05	0.2857	0.1429	0.04	-1.25	-0.995
Benign	19	38990345	C	T	RYR1	GRCh37	ClinVar	0.0345	0	0	71	2.92e-05	0.7594	0.3797	0.04	-0.97	1.193
Benign	16	88500430	G	T	ZNF469	GRCh37	ClinVar	0.0005	0	1	3289	0.000147174	0	0	0	-0.018	0
Benign	5	112137002	C	T	APC	GRCh37	ClinVar	0.0769	0	0	27	2.34e-05	0.5143	0.2571	0.05	-1.398	-2.504
Benign	13	32971178	T	A	BRCA2	GRCh37	ClinVar	0	0	0	4	0.000363892	0.0544	0.9796	0.12	0.556	0.756
Benign	17	29653006	C	G	NF1	GRCh37	ClinVar	0	0	0	169	0.000179281	0.7806	0.3903	0.15	2.483	-0.065
Benign	3	38646391	G	T	SCN5A	GRCh37	ClinVar	0.0294	3.67	0	9	0.000351266	0.1	0.05	0.09	0.082	-1.939
Benign	19	38976764	G	A	RYR1	GRCh37	ClinVar	0	6.83	0	79	5.31e-05	0.2577	0.8728	0.04	-0.231	1.39
Benign	7	6026722	G	A	PMS2	GRCh37	ClinVar	0.0152	0	0	333	7.75e-05	0.7726	0.6148	0.16	-0.864	-0.632
Benign	8	61765395	C	T	CHD7	GRCh37	ClinVar	0	0	0	8	4.9e-05	0.0238	0.0119	0.02	-5.391	0.044
Benign	13	32913691	C	T	BRCA2	GRCh37	ClinVar	0.0021	0	0	1643	3.44e-05	0.6663	0.6671	0.16	-0.044	-0.169
Benign	16	68771336	C	A	CDH1	GRCh37	ClinVar	0.0541	0	1	31	0.000621044	0	0	0	1.532	0
Benign	10	73556943	C	T	CDH23	GRCh37	ClinVar	0	0	1	35	3.35e-05	0.5983	0.7094	0.06	-1.111	-1.654
Benign	3	37083765	A	G	MLH1	GRCh37	ClinVar	0	2.5	0	7	4.88e-05	0.2188	0.1094	0.254	0.293	0.78
Benign	5	112177156	T	C	APC	GRCh37	ClinVar	0	0	0	3907	3.04e-05	0	0	0	0.162	0
Benign	19	38993556	C	T	RYR1	GRCh37	ClinVar	0	0	1	37	3.17e-05	0.8132	0.4066	0.035	-0.298	0.714
Benign	2	166179953	G	A	SCN2A	GRCh37	ClinVar	0	2.28	0	58	0.000523755	0.3362	0.8348	0.07	0.424	-0.833
Benign	19	38931501	G	A	RYR1	GRCh37	ClinVar	0	0	0	4	1.19e-05	0.0667	0.975	0.03	0.542	-1.451
Benign	7	6026998	G	A	PMS2	GRCh37	ClinVar	0.0076	3.24	0	254	0.000114504	0.5893	0.2947	0.16	0.303	-0.42
Benign	17	29550543	G	T	NF1	GRCh37	ClinVar	0.0526	6.24	0	43	0.000117824	0.6935	0.6613	0.34	0.882	1.257
Benign	13	32912401	C	A	BRCA2	GRCh37	ClinVar	0.0021	2.17	0	2000	0.000223559	0.811	0.4055	0.16	-0.074	0.018
Benign	3	38648283	G	A	SCN5A	GRCh37	ClinVar	0.0312	3.11	0	19	8.91e-05	0.2676	0.1338	0.02	0.153	0.416
Benign	13	32914411	T	C	BRCA2	GRCh37	ClinVar	0	3.68	0	923	3.82e-05	0.3743	0.8131	0.16	-0.273	-0.015
Benign	10	73405653	G	A	CDH23	GRCh37	ClinVar	0	7.35	0	66	9.86e-05	0.88	0.44	0.07	-1.262	-1.607
Benign	20	62038231	G	A	KCNQ2	GRCh37	ClinVar	0.0119	0	0	498	6.76e-05	0	0	0	0.008	0
Benign	3	37061870	C	T	MLH1	GRCh37	ClinVar	0.0714	0	0	70	7.88e-05	0.9091	0.4545	0.06	-1.542	-2.175
Benign	16	68847278	T	C	CDH1	GRCh37	ClinVar	0	0	0	63	0.00016361	0.504	0.252	0.03	0.36	0.13
Benign	17	29556177	G	C	NF1	GRCh37	ClinVar	0	0	0	135	0.000179281	0.2842	0.1421	0.11	-0.405	1.008
Benign	7	6017260	G	T	PMS2	GRCh37	ClinVar	0.0357	6.15	0	42	0.000925045	0.4941	0.7588	0.07	0.726	-1.196
Benign	13	32905148	A	G	BRCA2	GRCh37	ClinVar	0	0	0	20	0.0010186	0.3571	0.8304	0.13	-0.129	-0.44
Benign	11	47372111	G	T	MYBPC3	GRCh37	ClinVar	0.087	0	0	56	0.000453438	0.9825	0.4912	0.01	0.213	1.903
Benign	19	54307349	C	T	NLRP12	GRCh37	ClinVar	0	0	1	28	0.000250762	0.3218	0.1609	0.07	-1.017	1.973
Benign	21	47410315	C	T	COL6A1	GRCh37	ClinVar	0.2	0	1	22	2.55e-05	0.9778	0.5333	0.1	-1.262	-1.277
Benign	15	48800837	A	G	FBN1	GRCh37	ClinVar	0	0	0	59	3.94e-05	0.9593	0.5285	0.15	0.85	1.32
Benign	5	90106420	C	T	GPR98	GRCh37	ClinVar	0.0068	0	1	371	0.000153585	0.6709	0.3354	0.21	1.591	-0.29
Benign	13	32913937	T	C	BRCA2	GRCh37	ClinVar	0	0	0	1397	1.93e-05	0.5665	0.717	0.16	0.58	0.229
Benign	13	32913775	A	G	BRCA2	GRCh37	ClinVar	0	3.46	0	1559	7.7e-05	0.6322	0.6841	0.16	0.307	-0.295
Benign	17	7578195	C	T	TP53	GRCh37	ClinVar	0	2.31	0	19	0.00306025	0.3363	0.8407	0.05	-0.059	2.177
Benign	11	76910709	G	A	MYO7A	GRCh37	ClinVar	0	0	0	16	1.93e-05	0.9155	0.4577	0.03	-0.428	-1.519
Benign	10	73326687	C	T	CDH23	GRCh37	ClinVar	0	0	0	7	3.89e-05	0.0718	0.9692	0.03	-0.16	-1.361
Benign	15	48787363	G	A	FBN1	GRCh37	ClinVar	0	0	0	44	4.11e-05	0.6377	0.6884	0.04	-0.157	0.476
Benign	2	170356064	C	T	BBS5	GRCh37	ClinVar	0	0	0	67	7.76e-05	0.9926	0.5111	0.18	0.316	-0.458
Benign	13	32936684	G	T	BRCA2	GRCh37	ClinVar	0.0714	6.34	0	25	0.000158308	0.2924	0.1462	0.15	0.838	-1.765
Benign	7	150649921	G	A	KCNH2	GRCh37	ClinVar	0.013	0	1	21	0.00013718	0.0979	0.049	0.02	-0.771	-1.26
Benign	2	152512474	G	A	NEB	GRCh37	ClinVar	0.0833	3.26	0	64	3.05e-05	0.6184	0.3092	0.08	2.227	0.466
Benign	17	7579907	C	T	TP53	GRCh37	ClinVar	0.0476	0	1	31	0.00010949	0.2822	0.1411	0.1	0.19	-0.539
Benign	17	29509621	T	C	NF1	GRCh37	ClinVar	0	7.97	0	63	9.16e-05	0.7975	0.6076	0.15	1.518	0.087
Benign	15	48757826	C	A	FBN1	GRCh37	ClinVar	0	0	1	62	0.000209498	0.9841	0.5159	0.05	-0.998	1.262
Benign	1	43396414	G	A	SLC2A1	GRCh37	ClinVar	0.0213	5.26	1	118	0.000149561	0.7492	0.6286	0.03	-0.657	-0.121
Benign	3	37070341	A	C	MLH1	GRCh37	ClinVar	0	0	1	67	0.0007651	0.8993	0.4497	0.13	0.13	0.533
Benign	16	68847344	A	G	CDH1	GRCh37	ClinVar	0	0	0	55	0.00394006	0.976	0.516	0.03	-1.133	-0.822
Benign	5	90144618	T	C	GPR98	GRCh37	ClinVar	0.0417	0	0	21	1.05e-05	0.227	0.8919	0.18	0.063	-0.103
Benign	8	1719466	G	A	CLN8	GRCh37	ClinVar	0	0	0	298	0.00332002	0.8949	0.5541	0.09	-0.087	0
Benign	15	93480820	A	G	CHD2	GRCh37	ClinVar	0	0	0	36	0.00190874	0	0	0	0.344	2.463
Benign	19	11215927	C	T	LDLR	GRCh37	ClinVar	0	0	1	32	0	0.168	0.084	0.04	0.047	0.006
Benign	13	32913760	A	G	BRCA2	GRCh37	ClinVar	0	7.3	0	1574	0.000300309	0.6383	0.6811	0.16	0.44	0.055
Benign	13	32936684	G	A	BRCA2	GRCh37	ClinVar	0.037	6.34	0	25	0.000300309	0.2924	0.1462	0.15	0.838	-2.072
Benign	17	29664586	T	C	NF1	GRCh37	ClinVar	0	0	0	15	9.16e-05	0.1395	0.9349	0.1	0.307	-0.682
Benign	10	73544668	G	A	CDH23	GRCh37	ClinVar	0	5.43	0	21	0.000305932	0.2	0.1	0.05	-0.262	1.743
Benign	11	61730234	T	C	BEST1	GRCh37	ClinVar	0.0097	0	1	132	0.000110663	0.0879	0.9564	0.06	-0.506	0.41
Benign	13	32890654	C	T	BRCA2	GRCh37	ClinVar	0.0769	0	0	11	2.11e-05	0.2075	0.9057	0.238	1.272	-1.833
Benign	13	32912419	T	C	BRCA2	GRCh37	ClinVar	0	0	0	2018	7.68e-06	0.8183	0.4092	0.16	0.023	-0.138
Benign	13	32900746	C	A	BRCA2	GRCh37	ClinVar	0.0769	4.61	0	5	0.000371438	0.087	0.9652	0.17	0.049	2.164
Benign	13	32929421	T	C	BRCA2	GRCh37	ClinVar	0	0	0	5	4.23e-05	0.0234	0.9907	0.06	0.099	0.063
Benign	16	68835592	C	T	CDH1	GRCh37	ClinVar	0.0385	0	0	20	7.47e-05	0.1786	0.0893	0.08	-5.356	-1.137
Benign	13	32913697	A	G	BRCA2	GRCh37	ClinVar	0	0	0	1637	2.29e-05	0.6638	0.6683	0.16	-0.932	0.015
Benign	11	103327058	C	T	DYNC2H1	GRCh37	ClinVar	0.1176	0	0	27	5.98e-05	0.6585	0.6829	0.156	1.278	-1.514
Benign	7	6027064	C	T	PMS2	GRCh37	ClinVar	0	0	0	188	0.00109382	0.4362	0.2181	0.16	0.346	-1.271
Benign	13	32913799	T	C	BRCA2	GRCh37	ClinVar	0	0	0	1535	4.23e-05	0.6225	0.689	0.16	0.162	0.214
Benign	18	55315777	C	T	ATP8B1	GRCh37	ClinVar	0	0	0	168	0.000266382	0	0	0	-4.465	0
Benign	5	112178987	A	C	APC	GRCh37	ClinVar	0	0	1	5738	0.00027924	0	0	0	2.316	0
Benign	17	29677223	A	G	NF1	GRCh37	ClinVar	0	2.89	0	23	1.31e-05	0.3382	0.1691	0.14	0.084	-0.587
Benign	7	150648846	G	A	KCNH2	GRCh37	ClinVar	0	2.65	1	78	0.000166746	0.1705	0.0852	0	-0.841	0.01
Benign	13	32953549	G	A	BRCA2	GRCh37	ClinVar	0	0	0	96	2.29e-05	0.9648	0.4824	0.11	0.596	0.324
Benign	3	38595942	C	A	SCN5A	GRCh37	ClinVar	0	0	0	77	0.000274254	0.7306	0.3653	0.1	1.923	-1.645
Benign	2	152563491	A	G	NEB	GRCh37	ClinVar	0	0	0	21	2.09e-05	0.359	0.1795	0.14	2.799	-0.944
Benign	10	76788989	G	A	KAT6B	GRCh37	ClinVar	0.0035	0	0	743	2.94e-06	0	0	0	-0.742	0
Benign	3	37035089	C	T	MLH1	GRCh37	ClinVar	0	0	1	66	0.000173561	0	0	0	1.441	0
Benign	3	37053513	A	G	MLH1	GRCh37	ClinVar	0.125	4.35	0	12	5.63e-05	0.2697	0.1348	0.119	-2.949	1.674
Benign	6	7585670	C	A	DSP	GRCh37	ClinVar	0.0019	0	1	2796	0.000192312	0	0	0	0.188	0
Benign	11	103048467	A	G	DYNC2H1	GRCh37	ClinVar	0	3.62	0	83	5.17e-05	0.6264	0.6906	0.17	1.805	1.024
Benign	14	23899060	G	A	MYH7	GRCh37	ClinVar	0	3.75	0	63	5.12e-05	0.9065	0.4532	0.06	-1.981	-1.1
Benign	14	23884976	G	A	MYH7	GRCh37	ClinVar	0	0	0	66	1.38e-05	0.6471	0.3235	0.02	-1.091	-0.073
Benign	3	37061924	C	T	MLH1	GRCh37	ClinVar	0	0	0	31	0.000129782	0.4026	0.8052	0.06	1.633	1.978
Benign	13	32937430	C	T	BRCA2	GRCh37	ClinVar	0	0	0	115	3.29e-05	0.6479	0.3239	0.15	0.624	-0.371
Benign	5	112177817	T	C	APC	GRCh37	ClinVar	0	0	0	4568	9.06e-05	0	0	0	0.425	0
Benign	6	7584149	C	G	DSP	GRCh37	ClinVar	0	0	0	1275	0.00022802	0	0	0	-0.208	0
Benign	14	23893236	A	C	MYH7	GRCh37	ClinVar	0.0294	0	0	121	0.000287611	0.9959	0.5062	0	-2.623	0.251
Benign	5	112177027	T	G	APC	GRCh37	ClinVar	0	0	0	3778	0.000194287	0	0	0	1.733	0
Benign	17	29483048	T	C	NF1	GRCh37	ClinVar	0.0556	0	1	48	2.36e-05	0.6667	0.3333	0.27	-2.462	0.216
Benign	3	38622443	C	T	SCN5A	GRCh37	ClinVar	0.0105	0	0	22	2.15e-05	0.0998	0.9524	0.03	-5.168	-1.534
Benign	7	6045632	A	G	PMS2	GRCh37	ClinVar	0	0	0	26	3.08e-05	0.4429	0.2214	0.06	-1.894	0.643
Benign	3	37061924	C	A	MLH1	GRCh37	ClinVar	0	7.62	0	31	0.00101626	0.4026	0.8052	0.06	1.633	2.109
Benign	2	73678823	A	G	ALMS1	GRCh37	ClinVar	0.0011	10.48	1	2372	0.000832097	0.7771	0.6116	0.05	-0.485	0
Benign	2	220283259	A	G	DES	GRCh37	ClinVar	0	0	1	504	0.000709388	0	0	0	-0.131	0
Benign	22	50964259	G	A	TYMP	GRCh37	ClinVar	0	0	1	89	0.000302903	0	0	0	0.511	0
Benign	9	98268831	C	T	PTCH1	GRCh37	ClinVar	0	0	1	51	0.00731006	0.5285	0.2642	0.07	0.877	1.476
Benign	14	23898176	G	A	MYH7	GRCh37	ClinVar	0.037	0	0	13	0.000121758	0.1733	0.92	0.08	-0.767	-0.064
Benign	5	112174210	T	C	APC	GRCh37	ClinVar	0	6.53	0	961	6.22e-05	0	0	0	2.431	0
Benign	17	29684084	C	T	NF1	GRCh37	ClinVar	0.0588	0	0	25	9.4e-06	0.3817	0.8168	0.08	0.644	-0.55
Benign	13	32914729	G	A	BRCA2	GRCh37	ClinVar	0	0	0	605	0.000300309	0.2453	0.8775	0.16	1.512	0.003
Benign	17	7579420	G	T	TP53	GRCh37	ClinVar	0.0189	0	0	32	0.00163331	0.7814	0.6129	0.05	-0.498	1.738
Benign	14	23885360	G	A	MYH7	GRCh37	ClinVar	0.0227	0	0	148	7.58e-05	0.9579	0.5243	0.03	-0.992	0.443
Benign	2	220285273	C	T	DES	GRCh37	ClinVar	0.0323	0	0	57	0.000310147	0.7037	0.3519	0.04	1.323	-1.251
Benign	13	32937400	T	C	BRCA2	GRCh37	ClinVar	0	0	0	85	2.62e-05	0.4789	0.2394	0.15	-0.529	0.054
Benign	12	88457866	A	G	CEP290	GRCh37	ClinVar	0	0	0	27	2.42e-05	0.4	0.2	0.05	-0.474	0.779
Benign	13	32905151	A	G	BRCA2	GRCh37	ClinVar	0	0	0	17	0.000272726	0.3036	0.8571	0.13	0.933	-0.789
Benign	13	32920986	G	A	BRCA2	GRCh37	ClinVar	0	0	0	23	6.47e-05	0.6571	0.3286	0.262	0.11	-1.151
Benign	19	38964217	C	G	RYR1	GRCh37	ClinVar	0.0238	0	0	195	0.000128056	0.9873	0.5089	0	1.224	0.376
Benign	11	102991516	A	G	DYNC2H1	GRCh37	ClinVar	0	0	0	16	0.000813575	0.2807	0.8684	0.11	0.15	-1.916
Benign	7	150649542	G	A	KCNH2	GRCh37	ClinVar	0	0	0	30	0.000242769	0.1399	0.9324	0.02	1.646	-1.309
Benign	12	49425621	G	A	MLL2	GRCh37	ClinVar	0.0018	8.66	1	664	4.68e-06	0.476	0.7624	0.01	1.766	0.111
Benign	16	68856085	A	T	CDH1	GRCh37	ClinVar	0	0	0	44	0.000709558	0.3911	0.8089	0.01	-2.087	0.198
Benign	3	38620954	C	T	SCN5A	GRCh37	ClinVar	0.0213	4.68	1	30	1.86e-05	0.4074	0.2037	0.01	2.724	1.71
Benign	9	104192205	A	C	ALDOB	GRCh37	ClinVar	0.0303	0	0	44	0.00161603	0.4151	0.2075	0.09	-4.957	1.498
Benign	2	220283247	C	T	DES	GRCh37	ClinVar	0	0	1	516	0.00018403	0	0	0	-0.722	0
Benign	1	17350504	G	A	SDHB	GRCh37	ClinVar	0	0	0	37	0.000476972	0.7255	0.6471	0.113	-0.208	-1.099
Benign	16	68835712	C	T	CDH1	GRCh37	ClinVar	0.0196	0	0	85	0.000198871	0.7589	0.625	0.08	-2.382	0.736
Benign	6	7580464	A	G	DSP	GRCh37	ClinVar	0	0	1	10	1.29e-05	0.834	0.417	0.08	0.249	0.013
Benign	13	32915248	T	C	BRCA2	GRCh37	ClinVar	0	0	1	86	3.44e-05	0.0349	0.9828	0.16	0.165	0.068
Benign	11	103126969	A	G	DYNC2H1	GRCh37	ClinVar	0	8.55	0	1	0.000813575	0.0148	1	0.1	0.908	1.87
Benign	17	29556177	G	A	NF1	GRCh37	ClinVar	0	2.67	0	135	9.42e-05	0.2842	0.1421	0.11	-0.405	1.011
Benign	6	33408641	G	A	SYNGAP1	GRCh37	ClinVar	0	0	1	102	4.54e-06	0.8608	0.5738	0.09	0.621	-1.253
Benign	17	78081497	G	A	GAA	GRCh37	ClinVar	0.0385	0	0	25	0.000986744	0.3012	0.8554	0.04	0.792	0.803
Benign	13	32930659	G	A	BRCA2	GRCh37	ClinVar	0.04	0	0	88	0.000272649	0.967	0.522	0.1	1.288	0.575
Benign	16	88495654	A	G	ZNF469	GRCh37	ClinVar	0.0044	0	1	1404	8.32e-05	0	0	0	-3.761	0
Benign	5	112176976	C	G	APC	GRCh37	ClinVar	0	0	0	3727	0.000230475	0	0	0	-0.179	0
Benign	20	62038081	G	C	KCNQ2	GRCh37	ClinVar	0	0	0	648	0.000385219	0	0	0	0.37	0
Benign	11	61724329	G	A	BEST1	GRCh37	ClinVar	0.0455	2.69	0	14	0.000554021	0.1806	0.0903	0.03	-1.335	-0.546
Benign	14	23893170	A	G	MYH7	GRCh37	ClinVar	0	0	0	55	7.58e-05	0.4527	0.7778	0	1.915	0.117
Benign	13	32929394	A	C	BRCA2	GRCh37	ClinVar	0	3.25	0	32	0.000484776	0.1495	0.9276	0.06	-2.932	-0.329
Benign	19	38985104	C	T	RYR1	GRCh37	ClinVar	0.0169	0	0	113	2.92e-05	0.8248	0.4124	0.03	-0.198	-0.157
Benign	10	73553138	C	A	CDH23	GRCh37	ClinVar	0	7.24	0	200	0.000206559	0.8715	0.4357	0.04	-1.438	-0.702
Benign	2	189898853	A	G	COL5A2	GRCh37	ClinVar	0	2.4	0	90	9.67e-05	0	0	0	1.394	0
Benign	13	32915185	T	C	BRCA2	GRCh37	ClinVar	0	0	1	149	2.51e-05	0.0604	0.97	0.16	0.176	0.089
Benign	16	68847374	C	T	CDH1	GRCh37	ClinVar	0	0	0	25	0.000147686	0.736	0.636	0.03	-2.33	-0.118
Benign	9	21974761	C	T	CDKN2A	GRCh37	ClinVar	0	0	1	85	0.000410105	0	0	0	0.599	0
Benign	7	6038742	C	T	PMS2	GRCh37	ClinVar	0	6.02	0	4	9.18e-05	0.0476	0.9821	0.16	-0.145	-0.129
Benign	3	38601827	G	A	SCN5A	GRCh37	ClinVar	0	0	0	93	4.95e-05	0.6596	0.3298	0.06	-0.209	-0.911
Benign	13	32906812	C	G	BRCA2	GRCh37	ClinVar	0	8.12	0	404	0.000190366	0.724	0.362	0.16	-0.25	-0.107
Benign	9	98215837	T	A	PTCH1	GRCh37	ClinVar	0.0385	0	0	66	0.000357815	0.0349	0.0175	0.18	-4.594	-0.637
Benign	1	228362513	C	T	IBA57	GRCh37	ClinVar	0	0	1	121	0.000166032	0.716	0.358	0.03	0.188	0
Benign	17	39921212	G	A	JUP	GRCh37	ClinVar	0.0385	5.71	1	38	0.000161264	0.5241	0.7448	0.04	-1.692	-0.081
Benign	2	166850876	G	A	SCN1A	GRCh37	ClinVar	0	0	0	51	7.36e-05	0.3764	0.1882	0.24	0.782	-0.105
Benign	16	68845744	C	T	CDH1	GRCh37	ClinVar	0.0286	0	1	19	7.47e-05	0.2159	0.8977	0.01	0.075	0.236
Benign	11	47371439	G	A	MYBPC3	GRCh37	ClinVar	0.04	0	0	35	7.69e-05	0.4698	0.2349	0.03	-1.361	-0.295
Benign	5	89949645	T	C	GPR98	GRCh37	ClinVar	0	0	0	125	2.79e-05	0.336	0.8333	0.06	-0.083	-0.109
Benign	13	32915023	T	C	BRCA2	GRCh37	ClinVar	0	0	0	311	7.68e-06	0.1261	0.9371	0.16	-0.208	0.218
Benign	13	32915023	T	A	BRCA2	GRCh37	ClinVar	0	0	0	311	0.000703204	0.1261	0.9371	0.16	-0.208	0.352
Benign	17	18058521	C	T	MYO15A	GRCh37	ClinVar	0.0938	0	0	19	3.35e-05	0.3276	0.8448	0.05	0.04	-1.512
Benign	13	32906941	A	G	BRCA2	GRCh37	ClinVar	0	3.78	0	533	1.75e-06	0.9552	0.4776	0.16	0.249	0.619
Benign	14	23883019	G	A	MYH7	GRCh37	ClinVar	0	0	0	52	4.5e-05	0.7704	0.6222	0.01	-2.415	-1.383
Benign	2	166165928	A	G	SCN2A	GRCh37	ClinVar	0	0	0	26	3.01e-05	0.5652	0.7283	0.103	0.374	-1.164
Benign	16	68856094	G	A	CDH1	GRCh37	ClinVar	0	0	0	35	6.68e-05	0.3111	0.8489	0.01	-1.051	-0.496
Benign	7	150642585	C	T	KCNH2	GRCh37	ClinVar	0	5.25	0	18	5.6e-05	0	0	0	0.982	0
Benign	2	152541346	G	C	NEB	GRCh37	ClinVar	0	2.9	0	55	0.000104602	0.5556	0.7273	0.05	-3.922	0.88
Benign	15	48936940	G	A	FBN1	GRCh37	ClinVar	0.0161	0	1	138	9.19e-06	0.8	0.6029	0.02	0.831	-0.735
Benign	14	23883270	C	T	MYH7	GRCh37	ClinVar	0	0	0	42	0.000488653	0.875	0.4375	0.011	1.665	-1.472
Benign	2	166179827	G	A	SCN2A	GRCh37	ClinVar	0.0149	6.78	0	162	0.000475515	0.9391	0.4696	0.07	0.732	1.099
Benign	10	73551088	G	A	CDH23	GRCh37	ClinVar	0	0	0	5	9.86e-05	0.049	0.9804	0.03	-1.517	0.894
Benign	11	47359245	G	T	MYBPC3	GRCh37	ClinVar	0	0	1	5	0.0018738	0.0952	0.9619	0.02	0.417	0.809
Benign	13	110833708	C	T	COL4A1	GRCh37	ClinVar	0	0	0	29	0.000158601	0.5918	0.2959	0.108	-0.03	1.465
Benign	5	112179814	A	G	APC	GRCh37	ClinVar	0	2.64	0	6565	1.5e-05	0	0	0	-1.504	0
Benign	14	23894131	A	G	MYH7	GRCh37	ClinVar	0	0	0	103	5.9e-05	0.8047	0.4023	0.07	-0.222	0.19
Benign	17	18054185	G	A	MYO15A	GRCh37	ClinVar	0.0952	0	0	36	0.000991552	0.9231	0.4615	0	2.152	1.639
Benign	13	32914321	T	A	BRCA2	GRCh37	ClinVar	0.0021	0	0	1013	9.54e-05	0.4108	0.7948	0.16	0.158	0.145
Benign	8	61766022	G	A	CHD7	GRCh37	ClinVar	0.0189	0	0	38	1.24e-05	0.1131	0.9449	0.02	-0.073	0.166
Benign	13	32911018	A	C	BRCA2	GRCh37	ClinVar	0.0021	0	0	617	0.000484776	0.2502	0.1251	0.16	0.014	0.104
Benign	13	32910766	T	C	BRCA2	GRCh37	ClinVar	0.0021	0	0	365	3.29e-05	0.148	0.074	0.16	-0.448	0.56
Benign	16	68835706	G	A	CDH1	GRCh37	ClinVar	0.0385	2.84	0	91	0.000250413	0.8125	0.5982	0.08	-1.283	-1.428
Benign	22	50967935	G	A	TYMP	GRCh37	ClinVar	0.0238	0	1	11	0.000204454	0.0849	0.9614	0.05	-1.041	-1.893
Benign	14	23898994	G	A	MYH7	GRCh37	ClinVar	0.0714	0	0	11	7.58e-05	0.1583	0.9281	0.06	0.114	-1.021
Benign	X	154065971	C	T	F8	GRCh37	ClinVar	0.0043	0	0	57	0.000142497	0	0	0	-1.979	0
Benign	2	152443951	G	A	NEB	GRCh37	ClinVar	0.0286	2.95	0	64	2.76e-05	0.6275	0.6912	0.11	2.484	-0.493
Benign	13	32907391	T	C	BRCA2	GRCh37	ClinVar	0	0	0	134	5.14e-05	0.2401	0.8808	0.16	0.586	0.572
Benign	5	89923441	A	G	GPR98	GRCh37	ClinVar	0.0323	2.55	0	153	3.52e-05	0.5406	0.7314	0.28	-0.257	0.092
Benign	3	37067325	C	T	MLH1	GRCh37	ClinVar	0.0145	2.41	1	174	0.000118914	0.938	0.5337	0.14	-0.107	0.223
Benign	13	32914648	A	G	BRCA2	GRCh37	ClinVar	0	0	0	686	1.75e-06	0.2782	0.8611	0.16	0.616	0.259
Benign	11	47358988	G	A	MYBPC3	GRCh37	ClinVar	0	2.94	1	47	2.07e-05	0.4974	0.7566	0.02	0.107	-0.548
Benign	5	112177003	A	G	APC	GRCh37	ClinVar	0	0	0	3754	0.00123321	0	0	0	-1.416	0
Benign	2	73718224	T	C	ALMS1	GRCh37	ClinVar	0	0	0	402	1.72e-05	0.4311	0.785	0.12	0.577	0.087
Benign	11	47356621	C	T	MYBPC3	GRCh37	ClinVar	0	6.31	0	29	3.34e-05	0.3452	0.8333	0.07	0.845	-1.08
Benign	13	32913067	T	C	BRCA2	GRCh37	ClinVar	0.0021	6.15	0	2267	1.73e-05	0.9193	0.5406	0.16	-0.325	-0.039
Benign	7	6022586	C	T	PMS2	GRCh37	ClinVar	0	5.07	0	37	0.00408529	0.4405	0.2202	0.12	2.252	1.723
Benign	3	37045936	G	A	MLH1	GRCh37	ClinVar	0	0	0	30	5.63e-05	0.8108	0.6081	0.101	-0.322	-2.958
Benign	16	68853186	T	C	CDH1	GRCh37	ClinVar	0	0	0	4	0.000198871	0.0548	0.0274	0.02	0.774	-0.317
Benign	7	6045572	C	T	PMS2	GRCh37	ClinVar	0.1	5.69	0	50	6.92e-05	0.7143	0.65	0.06	-0.885	-0.615
Benign	13	32907214	T	C	BRCA2	GRCh37	ClinVar	0	0	0	311	1.93e-05	0.5573	0.7222	0.16	0.195	0.132
Benign	16	88505446	C	T	ZNF469	GRCh37	ClinVar	0.0005	0	1	8305	3.95e-05	0	0	0	-4.443	0
Benign	2	73677344	G	A	ALMS1	GRCh37	ClinVar	0.0011	0	0	2255	6.29e-05	0.7387	0.3694	0.05	-2.31	0
Benign	1	161275729	G	A	MPZ	GRCh37	ClinVar	0	0	1	39	0.000453297	0.1757	0.0878	0.11	2.338	0
Benign	15	48800855	A	G	FBN1	GRCh37	ClinVar	0.0625	0	0	47	2.52e-05	0.7642	0.3821	0.15	-0.181	0.589
Benign	9	98229417	G	A	PTCH1	GRCh37	ClinVar	0.0227	5.92	0	20	0.000128456	0.129	0.9387	0.13	2.34	-0.074
Benign	10	73571171	G	A	CDH23	GRCh37	ClinVar	0.0476	7.56	0	22	9.86e-05	0.3636	0.8264	0.03	-2.015	-1.875
Benign	2	166170133	G	A	SCN2A	GRCh37	ClinVar	0.08	0	0	4	0.00177649	0.0563	0.0282	0.1	1.215	0.762
Benign	3	37055941	A	T	MLH1	GRCh37	ClinVar	0	4.17	0	19	0.00114604	0.3363	0.1681	0.07	-0.588	-0.845
Benign	6	7585076	G	A	DSP	GRCh37	ClinVar	0	0	1	2202	0.00122007	0	0	0	3.379	0
Benign	11	47372057	G	A	MYBPC3	GRCh37	ClinVar	0.087	0	0	5	0.000113952	0.0877	0.9649	0.01	-1.194	-0.422
Benign	5	112177864	A	G	APC	GRCh37	ClinVar	0	0	0	4615	9.32e-05	0	0	0	-1.278	0
Benign	7	6026440	A	T	PMS2	GRCh37	ClinVar	0	0	0	51	0.00282034	0.1183	0.942	0.16	-0.245	0.47
Benign	2	166226695	T	C	SCN2A	GRCh37	ClinVar	0	0	1	60	4.38e-05	0.0372	0.0186	0.11	0.359	-0.137
Benign	13	32914270	T	C	BRCA2	GRCh37	ClinVar	0	4.23	0	1064	3.29e-05	0.4315	0.7845	0.16	0.349	-0.072
Benign	13	100920985	A	C	PCCA	GRCh37	ClinVar	0	0	0	43	0.00110349	0.9053	0.4526	0.189	1.139	0.614
Benign	19	38955327	G	A	RYR1	GRCh37	ClinVar	0	0	0	36	1.19e-05	0.8571	0.5833	0.025	-1.273	-1.232
Benign	13	32914588	T	C	BRCA2	GRCh37	ClinVar	0.0021	3.86	0	746	2.51e-05	0.3025	0.8489	0.16	-0.183	-0.257
Benign	14	23885450	G	A	MYH7	GRCh37	ClinVar	0	0	0	72	1.38e-05	0.466	0.233	0.03	-1.674	-0.354
Benign	11	76922973	C	T	MYO7A	GRCh37	ClinVar	0	0	0	4	0.000105842	0.1778	0.0889	0.06	0.487	-2.694
Benign	13	32910829	G	T	BRCA2	GRCh37	ClinVar	0	0	0	428	9.12e-05	0.1736	0.0868	0.16	-1.281	0.005
Benign	13	32968920	T	C	BRCA2	GRCh37	ClinVar	0.037	0	0	95	1.73e-05	0.7755	0.3878	0.18	-0.229	0.003
Benign	13	110817303	G	A	COL4A1	GRCh37	ClinVar	0.0571	0	0	35	0.00010587	0.5426	0.2713	0.02	0.048	1.504
Benign	11	47357525	G	A	MYBPC3	GRCh37	ClinVar	0.0741	0	1	38	0.000113952	0.563	0.2815	0.02	-0.181	-1.454
Benign	5	112177813	T	C	APC	GRCh37	ClinVar	0.0011	0	0	4564	3.99e-05	0	0	0	0.712	0
Benign	2	166183379	A	G	SCN2A	GRCh37	ClinVar	0	0	0	18	2.16e-05	0.2707	0.1353	0.12	0.184	0.813
Benign	5	112090605	T	C	APC	GRCh37	ClinVar	0	0	0	36	6.22e-05	0.4706	0.2353	0.14	1.529	1.336
Benign	3	37067319	C	T	MLH1	GRCh37	ClinVar	0	2.4	1	180	0.000114089	0.9704	0.5175	0.14	1.329	0.38
Benign	16	79633098	T	G	MAF	GRCh37	ClinVar	0	0	1	417	0.00207161	0	0	0	1.46	0
Benign	6	99374436	T	C	FBXL4	GRCh37	ClinVar	0	3.77	0	84	0.00151257	0.2877	0.8579	0.1	0.506	1.082
Benign	18	52942952	G	T	TCF4	GRCh37	ClinVar	0	0	1	32	0.000317163	0.4776	0.2388	0.03	1.152	2.113
Benign	9	98215774	G	A	PTCH1	GRCh37	ClinVar	0	5.02	0	15	0.000169739	0.0683	0.0341	0.18	0.856	-1.028
Benign	19	38995438	T	C	RYR1	GRCh37	ClinVar	0	0	0	51	5.3e-06	0.622	0.311	0.01	-0.008	0.315
Benign	13	32950868	G	A	BRCA2	GRCh37	ClinVar	0	0	0	61	6.47e-05	1	0.5082	0.1	1.629	0.402
Benign	7	6017321	C	T	PMS2	GRCh37	ClinVar	0	5.22	0	68	0.00408529	0.8	0.4	0.07	-0.068	0.68
Benign	9	98220508	T	G	PTCH1	GRCh37	ClinVar	0	0	0	68	0.000152473	0.484	0.242	0.04	-2.733	1.029
Benign	10	73464715	C	T	CDH23	GRCh37	ClinVar	0.0263	0	0	48	5.24e-05	0.4364	0.2182	0.01	1.119	-0.193
Benign	13	32914477	C	T	BRCA2	GRCh37	ClinVar	0.0021	0	0	857	3.82e-05	0.3475	0.8264	0.16	0.405	-0.281
Benign	13	32913706	T	G	BRCA2	GRCh37	ClinVar	0	0	0	1628	0.000171042	0.6602	0.6701	0.16	-0.208	0.103
Benign	2	166848658	G	T	SCN1A	GRCh37	ClinVar	0.0029	0	0	275	0.000352715	0	0	0	-1.188	0
Benign	5	112177168	T	A	APC	GRCh37	ClinVar	0	0	0	3919	0.000222087	0	0	0	-0.484	0
Benign	2	166245443	A	G	SCN2A	GRCh37	ClinVar	0.0025	6.88	0	305	0.00177649	0	0	0	0.084	0
Benign	17	39923649	G	A	JUP	GRCh37	ClinVar	0	0	0	19	0.00024119	0.1881	0.9109	0.02	-2.487	-0.535
Benign	5	112177168	T	G	APC	GRCh37	ClinVar	0.0011	0	0	3919	0.00020708	0	0	0	-0.484	0
Benign	9	130578006	G	A	ENG	GRCh37	ClinVar	0.0074	0	1	80	4.01e-05	0	0	0	0.38	0
Benign	5	37045639	C	T	NIPBL	GRCh37	ClinVar	0.1333	0	0	61	2.39e-05	0.7871	0.6129	0.13	0.67	-1.471
Benign	19	11217284	A	G	LDLR	GRCh37	ClinVar	0	2.37	1	44	0.000149763	0.7154	0.3577	0.02	-0.451	-1.249
Benign	14	21792811	G	A	RPGRIP1	GRCh37	ClinVar	0.0137	0	0	35	0.000259395	0.1545	0.0773	0.1	0.37	0.544
Benign	13	32912173	G	C	BRCA2	GRCh37	ClinVar	0	4.29	0	1772	9.88e-05	0.7186	0.3593	0.16	-0.403	-0.223
Benign	13	32912173	G	A	BRCA2	GRCh37	ClinVar	0	4.1	0	1772	0.000272649	0.7186	0.3593	0.16	-0.403	-0.371
Benign	9	98231264	G	A	PTCH1	GRCh37	ClinVar	0.0123	0	0	172	4.33e-05	0.8536	0.4268	0.1	0.109	0.898
Benign	7	6026827	G	C	PMS2	GRCh37	ClinVar	0.0226	0	0	425	0.00025179	0.9861	0.493	0.16	0.136	0.4
Benign	7	6026827	G	A	PMS2	GRCh37	ClinVar	0.0152	0	0	425	0.00013787	0.9861	0.493	0.16	0.136	-0.242
Benign	13	32914444	A	G	BRCA2	GRCh37	ClinVar	0	0	0	890	2.29e-05	0.3609	0.8197	0.16	0.851	-0.575
Benign	13	32907421	A	G	BRCA2	GRCh37	ClinVar	0	0	0	104	7.7e-05	0.1864	0.9077	0.16	-0.018	-0.66
Benign	13	32907355	A	T	BRCA2	GRCh37	ClinVar	0.0087	0	0	170	0.000703204	0.3047	0.8486	0.16	3.085	-0.426
Benign	15	48762877	C	T	FBN1	GRCh37	ClinVar	0	7.39	0	47	1.29e-05	0.7642	0.626	0.03	0.817	0.789
Benign	19	11216272	C	T	LDLR	GRCh37	ClinVar	0	0	1	5	0.000188566	0.0262	0.9895	0.04	1.266	0.215
Benign	17	29560202	C	T	NF1	GRCh37	ClinVar	0	0	0	30	9.16e-05	0.283	0.8632	0.16	1.006	0.132
Benign	7	6018315	G	C	PMS2	GRCh37	ClinVar	0.2857	0	0	13	0.000396212	0.2574	0.1287	0.198	0.03	0.144
Benign	13	32910916	A	G	BRCA2	GRCh37	ClinVar	0	0	0	515	1.07e-05	0.2088	0.1044	0.16	-0.109	0.115
Benign	5	112179724	C	T	APC	GRCh37	ClinVar	0	0	0	6475	4.62e-05	0	0	0	0.934	0
Benign	16	68771352	C	T	CDH1	GRCh37	ClinVar	0.0541	6.87	1	15	0.000289541	0	0	0	0.102	0
Benign	19	39057616	G	A	RYR1	GRCh37	ClinVar	0.1053	0	0	12	6.68e-05	0.3117	0.8571	0.042	-4.573	-0.832
Benign	5	112137068	T	C	APC	GRCh37	ClinVar	0	6.21	0	13	4.16e-05	0.2476	0.8857	0.05	0.69	2.357
Benign	16	88503433	C	G	ZNF469	GRCh37	ClinVar	0.0005	0	0	6292	0.000159678	0	0	0	-1.301	0
Benign	2	220283277	T	C	DES	GRCh37	ClinVar	0.007	0	1	486	0.00024143	0	0	0	3.563	0
Benign	2	189943284	T	G	COL5A2	GRCh37	ClinVar	0.0833	0	0	12	0.000511231	0.4444	0.2222	0.041	0.386	-2.139
Benign	5	89923486	T	G	GPR98	GRCh37	ClinVar	0	0	0	108	5.28e-05	0.3816	0.811	0.28	-0.171	0.19
Benign	17	29508775	G	A	NF1	GRCh37	ClinVar	0	2.29	0	29	0.000333568	0.7632	0.6316	0.155	-1.738	-0.085
Benign	17	29562706	T	C	NF1	GRCh37	ClinVar	0.0476	0	0	78	4.21e-05	0.963	0.4815	0.2	0.377	0.385
Benign	3	41280807	C	T	CTNNB1	GRCh37	ClinVar	0.0323	0	0	39	0.000336191	0.3529	0.8281	0.14	1.524	-1.268
Benign	10	76790630	G	A	KAT6B	GRCh37	ClinVar	0.0035	5.4	1	2384	2.08e-05	0	0	0	-2.004	0
Benign	13	32911375	G	A	BRCA2	GRCh37	ClinVar	0.0043	4.65	0	974	0.0010186	0.395	0.1975	0.16	0.09	-0.032
Benign	1	55523126	C	T	PCSK9	GRCh37	ClinVar	0	4.5	0	62	0.000162603	0.6739	0.6685	0.08	0.179	-0.93
Benign	13	32912158	T	G	BRCA2	GRCh37	ClinVar	0.0021	0	0	1757	0.000160476	0.7125	0.3562	0.16	0.264	0.432
Benign	X	153137713	C	T	L1CAM	GRCh37	ClinVar	0.0278	6.34	0	97	3.37e-05	0.9557	0.4778	0.06	-1.868	-0.825
Benign	17	29490371	A	G	NF1	GRCh37	ClinVar	0	0	0	24	2.11e-05	0.2513	0.8796	0.15	-0.08	0.528
Benign	17	18023029	C	T	MYO15A	GRCh37	ClinVar	0	0	1	1134	5e-05	0.5925	0.2962	0.09	-1.128	-0.008
Benign	11	67258362	C	A	AIP	GRCh37	ClinVar	0.0167	0	1	104	0.00176305	0	0	0	0.578	0
Benign	13	32906647	T	C	BRCA2	GRCh37	ClinVar	0	0	0	239	3.44e-05	0.4283	0.2142	0.16	0.919	0.361
Benign	13	32910430	C	T	BRCA2	GRCh37	ClinVar	0	0	0	29	3.29e-05	0.0118	0.0059	0.16	0.094	-0.624
Benign	17	39913724	G	A	JUP	GRCh37	ClinVar	0.0417	0	0	58	0.000215276	0.9508	0.5328	0.06	-2.705	0.556
Benign	9	98231084	T	C	PTCH1	GRCh37	ClinVar	0	0	0	52	4.38e-06	0.2581	0.8734	0.1	-0.881	0.922
Benign	X	148582549	G	A	IDS	GRCh37	ClinVar	0	6.18	0	20	0.000120482	0.4494	0.2247	0.083	-0.134	-1.53
Benign	7	6043613	G	A	PMS2	GRCh37	ClinVar	0	0	0	11	0.000272471	0.2529	0.8851	0.122	0.332	-0.322
Benign	13	32972433	C	T	BRCA2	GRCh37	ClinVar	0.0067	0	0	135	4.23e-05	0	0	0	0.871	0
Benign	1	40771432	C	T	COL9A2	GRCh37	ClinVar	0.0769	0	1	9	0.000481296	0.3333	0.1667	0.082	-1.332	-2.834
Benign	3	25761047	A	G	NGLY1	GRCh37	ClinVar	0	0	0	80	0.000152612	0	0	0	-0.006	0
Benign	2	166170232	T	C	SCN2A	GRCh37	ClinVar	0.0417	0	0	40	8e-05	0.5634	0.7254	0.1	0.839	-0.631
Benign	13	32912581	C	T	BRCA2	GRCh37	ClinVar	0	0	0	2180	3.82e-05	0.884	0.442	0.16	-0.144	-0.192
Benign	11	47370057	C	T	MYBPC3	GRCh37	ClinVar	0.0556	7.62	0	36	0.00274419	0.6102	0.3051	0.02	0.862	0.741
Benign	2	152389991	A	G	NEB	GRCh37	ClinVar	0	0	0	36	3.05e-05	0.6857	0.6667	0.19	2.651	-1.192
Benign	11	47367849	G	A	MYBPC3	GRCh37	ClinVar	0	5.54	0	73	0.000138511	0.8902	0.4451	0.03	-0.748	-1.449
Benign	17	29652946	C	T	NF1	GRCh37	ClinVar	0	2.07	0	109	2.36e-05	0.5035	0.2517	0.15	-0.843	-0.054
Benign	17	29663784	C	T	NF1	GRCh37	ClinVar	0	4.59	0	132	4.21e-05	0.9429	0.4714	0.22	0.284	-0.031
Benign	5	112174684	A	G	APC	GRCh37	ClinVar	0	0	1	1435	0.00123321	0	0	0	-0.542	0
Benign	13	32911825	T	C	BRCA2	GRCh37	ClinVar	0	0	0	1424	7.68e-06	0.5775	0.2887	0.16	0.081	-0.138
Benign	16	88499575	C	T	ZNF469	GRCh37	ClinVar	0	0	0	2434	2.83e-05	0	0	0	-0.024	0
Benign	6	33411626	T	C	SYNGAP1	GRCh37	ClinVar	0	0	0	112	0.000132987	0.209	0.8965	0.12	-0.625	0.194
Benign	9	6587176	G	A	GLDC	GRCh37	ClinVar	0.0435	6.93	0	36	2.57e-05	0.5035	0.7552	0.12	0.535	0.226
Benign	11	47363619	C	T	MYBPC3	GRCh37	ClinVar	0	0	0	78	2.89e-05	0.9398	0.5361	0.05	3.788	-0.293
Benign	19	11210912	C	T	LDLR	GRCh37	ClinVar	0.0455	0	1	12	0.0011583	0.2276	0.1138	0.05	-0.011	-2.056
Benign	7	6043610	T	C	PMS2	GRCh37	ClinVar	0	0	0	8	4.31e-05	0.1839	0.9195	0.122	1.364	-0.517
Benign	15	93527619	C	T	CHD2	GRCh37	ClinVar	0.0417	0	0	60	7.93e-05	0.7018	0.3509	0.1	1.173	-1.627
Benign	2	166904209	A	G	SCN1A	GRCh37	ClinVar	0	3.83	0	70	7.36e-05	0.9859	0.493	0.21	1.398	0.094
Benign	14	23899039	G	A	MYH7	GRCh37	ClinVar	0	0	0	56	6.84e-05	0.8058	0.6043	0.06	2.774	1.174
Benign	16	88496692	G	A	ZNF469	GRCh37	ClinVar	0	0	0	366	1.49e-05	0	0	0	0.019	0
Benign	11	47372126	A	G	MYBPC3	GRCh37	ClinVar	0.087	0	0	41	6.76e-05	0.7193	0.3596	0.01	-2.049	-1.147
Benign	7	6027046	T	C	PMS2	GRCh37	ClinVar	0	0	0	206	9.18e-05	0.478	0.239	0.16	-0.043	0.406
Benign	15	93486284	C	T	CHD2	GRCh37	ClinVar	0.0294	0	1	15	7.93e-05	0.1403	0.0701	0.15	-0.116	-0.623
Benign	13	32911954	C	T	BRCA2	GRCh37	ClinVar	0.0021	0	0	1553	1.93e-05	0.6298	0.3149	0.16	0.073	0.4
Benign	9	98239982	G	C	PTCH1	GRCh37	ClinVar	0	9.22	0	3	0.000708967	0.0385	0.0192	0.04	0.1	-1.5
Benign	11	76922208	G	A	MYO7A	GRCh37	ClinVar	0.0227	0	0	12	3.57e-05	0.129	0.0645	0.02	0.161	0.878
Benign	11	47359308	G	A	MYBPC3	GRCh37	ClinVar	0	0	0	38	0.000102861	0.7238	0.3619	0.02	0.111	0.883
Benign	3	41275350	C	T	CTNNB1	GRCh37	ClinVar	0	0	0	9	0.000336191	0.0531	0.9764	0.12	3.361	0.821
Benign	17	29553677	C	G	NF1	GRCh37	ClinVar	0.0263	0	1	26	0.000227036	0.208	0.9	0.05	-0.439	0.415
Benign	2	152496911	G	A	NEB	GRCh37	ClinVar	0.0185	0	1	43	1.34e-05	0.2756	0.8654	0	-1.298	0.264
Benign	13	32912161	T	C	BRCA2	GRCh37	ClinVar	0.0021	0	0	1760	1.73e-05	0.7137	0.3569	0.16	0.892	-0.144
Benign	1	228353817	G	C	IBA57	GRCh37	ClinVar	0	8.1	1	42	0.000946633	0	0	0	-0.041	0
Benign	13	32929046	T	C	BRCA2	GRCh37	ClinVar	0.0256	0	0	49	4.23e-05	0.229	0.1145	0.06	0.641	0.272
Benign	5	36985607	A	G	NIPBL	GRCh37	ClinVar	0	0	0	797	2.84e-05	0.9803	0.5105	0.1	0.294	1.164
Benign	19	11216146	C	T	LDLR	GRCh37	ClinVar	0.0132	4.55	1	109	0	0.6877	0.6588	0.04	0.032	0.457
Benign	13	32911345	T	G	BRCA2	GRCh37	ClinVar	0.0021	8.33	0	944	9.12e-05	0.3828	0.1914	0.16	-0.102	-0.104
Benign	11	103058303	A	G	DYNC2H1	GRCh37	ClinVar	0	5.32	0	13	1.38e-05	0.1053	0.9514	0.14	0.754	0.305
Benign	17	39913682	C	T	JUP	GRCh37	ClinVar	0.1154	0	0	16	0.00045385	0.2623	0.877	0.06	-3.304	-0.593
Benign	19	38985233	C	G	RYR1	GRCh37	ClinVar	0	2.08	0	33	0.000177362	0.2409	0.8832	0.03	-0.339	0.172
Benign	15	48729526	T	C	FBN1	GRCh37	ClinVar	0.1	0	1	8	2.1e-06	0.2424	0.8939	0.066	-0.961	1.736
Benign	8	1719538	C	T	CLN8	GRCh37	ClinVar	0.0183	4.17	0	226	0.000210987	0.6787	0.6622	0.09	0.475	0
Benign	11	67256887	G	A	AIP	GRCh37	ClinVar	0.025	5.13	0	40	0.01067	0.4233	0.7937	0.02	0.009	0.728
Benign	11	76867135	C	T	MYO7A	GRCh37	ClinVar	0	8.07	0	3	1.2e-05	0.0324	0.9892	0.01	2.225	-2.018
Benign	14	23883225	G	A	MYH7	GRCh37	ClinVar	0.05	0	0	10	4.5e-05	0.2083	0.9062	0.011	-1.759	-0.572
Benign	10	73468910	C	G	CDH23	GRCh37	ClinVar	0	0	1	56	0.000193931	0.9825	0.4912	0.06	-3.684	-0.932
Benign	13	32972643	T	A	BRCA2	GRCh37	ClinVar	0	0	0	345	0.000703204	0	0	0	-0.275	0
Benign	5	112162815	G	A	APC	GRCh37	ClinVar	0	0	0	11	0.00123321	0.1571	0.0786	0.16	2.702	0.474
Benign	1	94528775	C	T	ABCA4	GRCh37	ClinVar	0	0	0	99	0.000456898	0.9612	0.4806	0.08	0.289	-0.387
Benign	13	32911801	A	G	BRCA2	GRCh37	ClinVar	0	0	0	1400	6.47e-05	0.5677	0.2839	0.16	1.039	0.108
Benign	5	112176316	T	G	APC	GRCh37	ClinVar	0	0	0	3067	0.000191663	0	0	0	-0.764	0
Benign	13	32954176	G	A	BRCA2	GRCh37	ClinVar	0.1	0	0	33	0.0010186	0.4748	0.2374	0.23	0.002	0.594
Benign	13	32910733	A	G	BRCA2	GRCh37	ClinVar	0.0021	0	0	332	1.07e-05	0.1346	0.0673	0.16	-0.253	-0.116
Benign	13	32914699	A	G	BRCA2	GRCh37	ClinVar	0	3.68	0	635	6.47e-05	0.2575	0.8715	0.16	0.485	0.181
Benign	13	32913811	G	A	BRCA2	GRCh37	ClinVar	0	2.97	0	1523	1.07e-05	0.6176	0.6914	0.16	-0.491	0.018
Benign	17	7577071	G	A	TP53	GRCh37	ClinVar	0.037	0	1	53	7.69e-05	0.7737	0.6204	0.08	0.956	1.594
Benign	5	112162839	G	A	APC	GRCh37	ClinVar	0.0556	0	0	35	0.000363583	0.5	0.25	0.16	1.845	-0.543
Benign	17	29508486	A	G	NF1	GRCh37	ClinVar	0	0	0	22	2.11e-05	0.6471	0.6912	0.27	-0.324	2.314
Benign	5	112176589	T	C	APC	GRCh37	ClinVar	0	10.65	0	3340	5.12e-05	0	0	0	-0.323	0
Benign	12	49444681	G	A	MLL2	GRCh37	ClinVar	0.005	4.94	0	13	4.64e-05	0.0169	0.9922	0.03	0.806	-0.133
Benign	15	48796042	G	A	FBN1	GRCh37	ClinVar	0.0345	0	0	59	2.52e-05	0.7712	0.6209	0.15	0.311	-1.82
Benign	13	32906434	A	G	BRCA2	GRCh37	ClinVar	0	0	0	26	1.75e-06	0.0466	0.0233	0.16	0.972	-0.774
Benign	7	6038814	T	C	PMS2	GRCh37	ClinVar	0	0	0	76	9.18e-05	0.9048	0.5536	0.16	0.062	-0.059
Benign	7	6026839	A	G	PMS2	GRCh37	ClinVar	0	4.62	0	413	0.000206202	0.9582	0.4791	0.16	-0.904	-0.56
Benign	17	29685513	C	T	NF1	GRCh37	ClinVar	0.0556	2.73	0	16	5.17e-05	0.2238	0.1119	0.06	2.739	-0.138
Benign	17	29554573	A	G	NF1	GRCh37	ClinVar	0	0	0	33	0.00124618	0.7857	0.3929	0.139	0.779	-1.282
Benign	11	61729769	C	T	BEST1	GRCh37	ClinVar	0.0049	0	1	43	0.00024222	0.3977	0.8015	0.06	-1.268	-1.824
Benign	15	48780569	G	A	FBN1	GRCh37	ClinVar	0	0	0	5	2.52e-05	0.0794	0.9683	0.04	0.922	1.888
Benign	3	38592382	G	A	SCN5A	GRCh37	ClinVar	0.0018	0	0	668	1.33e-05	0	0	0	0.082	0
Benign	17	29663700	A	C	NF1	GRCh37	ClinVar	0	8.12	0	48	0.000196092	0.3429	0.1714	0.22	0.329	0.09
Benign	5	37016170	C	T	NIPBL	GRCh37	ClinVar	0.2667	0	0	31	6.37e-05	0.4662	0.2331	0.21	1.375	-1.564
Benign	11	18339321	G	T	HPS5	GRCh37	ClinVar	0	2.25	0	24	7.2e-05	0.3057	0.8535	0.08	0.205	-2.409
Benign	2	73678553	A	G	ALMS1	GRCh37	ClinVar	0	0	1	2642	0.000222728	0.8655	0.5674	0.05	0.876	0
Benign	2	166211037	T	C	SCN2A	GRCh37	ClinVar	0	0	0	145	8.97e-05	0.6042	0.7	0.13	0.729	0.182
Benign	17	7576922	C	T	TP53	GRCh37	ClinVar	0	0	1	5	0.00277839	0.1351	0.0676	0.058	2.088	2.278
Benign	13	32911138	T	A	BRCA2	GRCh37	ClinVar	0	0	0	737	0.000363892	0.2989	0.1494	0.16	0.134	0.015
Benign	13	32913331	T	G	BRCA2	GRCh37	ClinVar	0	0	0	2003	0.000214728	0.8122	0.5941	0.16	-1.447	0.177
Benign	18	52899838	G	A	TCF4	GRCh37	ClinVar	0.0417	0	0	65	0.000219827	0.034	0.017	0.01	-0.247	-0.667
Benign	13	32914039	T	G	BRCA2	GRCh37	ClinVar	0	2.98	0	1295	0.000175089	0.5251	0.7376	0.16	0.874	-0.589
Benign	13	32914285	A	G	BRCA2	GRCh37	ClinVar	0	0	0	1049	0.0010186	0.4254	0.7875	0.16	-0.023	0.038
Benign	15	93541795	T	C	CHD2	GRCh37	ClinVar	0	0	0	57	0.000140266	0.9268	0.5447	0.09	2.222	-0.581
Benign	17	18046927	G	A	MYO15A	GRCh37	ClinVar	0	0	1	7	1.05e-05	0.2593	0.8889	0.102	1.641	-1.076
Benign	5	112179589	C	T	APC	GRCh37	ClinVar	0.0011	0	0	6340	3.99e-05	0	0	0	2.024	0
Benign	5	112174549	C	T	APC	GRCh37	ClinVar	0	0	1	1300	2.1e-05	0	0	0	0.091	0
Benign	13	100741416	C	T	PCCA	GRCh37	ClinVar	0.0208	0	1	64	0.000120077	0	0	0	-0.756	0
Benign	13	32914519	A	G	BRCA2	GRCh37	ClinVar	0	2.36	0	815	0.0010186	0.3305	0.835	0.16	-1	0.587
Benign	16	68863559	C	T	CDH1	GRCh37	ClinVar	0	9.74	0	3	0.00016361	0.0417	0.0208	0.07	1.031	-0.445
Benign	19	39068823	C	T	RYR1	GRCh37	ClinVar	0	5.92	0	22	4.69e-05	0.7213	0.6557	0.071	-1.72	-0.161
Benign	13	110822943	C	T	COL4A1	GRCh37	ClinVar	0.04	0	0	50	2.55e-05	0.5376	0.7366	0.12	0.451	-1.196
Benign	7	6027040	A	G	PMS2	GRCh37	ClinVar	0.0076	6.16	0	212	0.000114504	0.4919	0.2459	0.16	-1.086	-0.688
Benign	13	32929301	T	A	BRCA2	GRCh37	ClinVar	0	0	0	125	0.000703204	0.5841	0.7103	0.06	-0.093	-0.205
Benign	15	93499877	G	A	CHD2	GRCh37	ClinVar	0.0435	7.31	0	3	2.01e-05	0.0314	0.9895	0.12	2.897	1.047
Benign	14	23898239	A	G	MYH7	GRCh37	ClinVar	0.037	0	0	75	6.84e-05	1	0.5	0.08	0.023	-0.182
Benign	13	32905124	G	A	BRCA2	GRCh37	ClinVar	0.1111	6.24	0	44	0.000300309	0.7857	0.6161	0.13	-0.142	-0.33
Benign	16	68844120	A	C	CDH1	GRCh37	ClinVar	0	0	0	21	0.000236054	0.2897	0.1448	0.11	-0.245	0.872
Benign	10	73442209	C	T	CDH23	GRCh37	ClinVar	0	2.61	0	8	3.35e-05	0.125	0.0625	0.04	-0.179	-0.649
Benign	4	3494634	C	T	DOK7	GRCh37	ClinVar	0.0028	0	0	149	0.000169988	0.411	0.2055	0.08	-2.051	0
Benign	6	33406556	A	G	SYNGAP1	GRCh37	ClinVar	0	0	0	5	2.78e-05	0.069	0.0345	0.03	0.846	-0.548
Benign	15	48788373	A	G	FBN1	GRCh37	ClinVar	0	0	0	50	2.52e-05	0.7937	0.3968	0.14	2.257	0.974
Benign	17	29670128	T	C	NF1	GRCh37	ClinVar	0.0625	0	0	26	8.31e-05	0.4094	0.8031	0.16	1.058	0.4
Benign	11	47361205	C	T	MYBPC3	GRCh37	ClinVar	0.0435	0	0	4	3.34e-05	0.0571	0.9786	0.01	-0.11	-1.552
Benign	2	73675361	A	G	ALMS1	GRCh37	ClinVar	0	4.58	0	272	1.01e-05	0.0891	0.0446	0.05	-0.465	0
Benign	13	32913004	G	A	BRCA2	GRCh37	ClinVar	0.0021	0	0	2330	0.000300309	0.9448	0.5278	0.16	-0.169	-0.357
Benign	17	29679426	T	C	NF1	GRCh37	ClinVar	0	0	0	7	9.16e-05	0.0886	0.962	0.04	0.627	0.197
Benign	13	32944649	T	C	BRCA2	GRCh37	ClinVar	0	0	0	46	3.82e-05	0.5897	0.7115	0.23	-1.199	0.876
Benign	6	7580806	G	A	DSP	GRCh37	ClinVar	0	0	0	331	1.29e-05	0.8688	0.566	0.08	1.754	0.054
Benign	17	29490308	A	C	NF1	GRCh37	ClinVar	0.0385	0	0	87	0.000205914	0.911	0.5497	0.15	0.287	-0.211
Benign	17	2583514	T	C	PAFAH1B1	GRCh37	ClinVar	0	0	0	57	6.51e-05	0.7261	0.3631	0.19	2.421	0.651
Benign	17	29541534	A	G	NF1	GRCh37	ClinVar	0.1	0	0	66	1.52e-05	0.9778	0.4889	0.14	0.337	-0.268
Benign	7	6045566	C	T	PMS2	GRCh37	ClinVar	0	5.69	0	44	9.18e-05	0.6286	0.6929	0.06	0.96	0.236
Benign	20	62044847	G	A	KCNQ2	GRCh37	ClinVar	0	0	0	45	9.79e-05	0.6818	0.6667	0.05	-3.598	-0.527
Benign	13	32907010	A	C	BRCA2	GRCh37	ClinVar	0	5.18	0	515	0.000484776	0.9229	0.5394	0.16	0.491	0.21
Benign	3	38592052	G	A	SCN5A	GRCh37	ClinVar	0.0018	0	0	998	5.96e-05	0	0	0	-1.723	0
Benign	13	32913022	C	T	BRCA2	GRCh37	ClinVar	0.0043	0	0	2312	4.23e-05	0.9376	0.5314	0.16	-1.834	-0.311
Benign	2	152398045	G	C	NEB	GRCh37	ClinVar	0.0526	0	0	21	5.96e-05	0.4	0.2	0.09	3.404	-0.901
Benign	13	32914192	A	C	BRCA2	GRCh37	ClinVar	0.0021	0	0	1142	6.1e-05	0.4631	0.7687	0.16	-0.001	-0.005
Benign	5	112162887	A	G	APC	GRCh37	ClinVar	0	0	0	58	0.000330095	0.8286	0.5929	0.16	0.533	0.316
Benign	5	112154680	A	T	APC	GRCh37	ClinVar	0	0	0	18	0.000115502	0.095	0.0475	0.19	0.283	0.38
Benign	13	32907010	A	T	BRCA2	GRCh37	ClinVar	0	5.18	0	515	0.000458617	0.9229	0.5394	0.16	0.491	-0.308
Benign	13	32912861	T	C	BRCA2	GRCh37	ClinVar	0	0	0	2460	7.49e-05	0.9976	0.4988	0.16	-2.662	-1.458
Benign	7	6018249	A	G	PMS2	GRCh37	ClinVar	0	0	0	23	0.000272471	0.4554	0.7822	0.198	2.189	0.413
Benign	16	88495567	C	T	ZNF469	GRCh37	ClinVar	0	0	1	1491	5.85e-05	0	0	0	-0.219	0
Benign	19	11216008	C	A	LDLR	GRCh37	ClinVar	0	0	1	28	0.00060782	0.5932	0.2966	0.04	0.774	-0.131
Benign	2	166198958	A	T	SCN2A	GRCh37	ClinVar	0	0	0	22	0.000166385	0.2529	0.8793	0.16	0.045	1.213
Benign	13	32953930	G	A	BRCA2	GRCh37	ClinVar	0.0588	0	0	44	0.000272649	0.5366	0.2683	0.18	0.237	-1.398
Benign	9	98231210	G	A	PTCH1	GRCh37	ClinVar	0.0244	3.57	0	178	4.83e-05	0.8834	0.5608	0.1	0.393	-0.846
Benign	10	73450232	G	A	CDH23	GRCh37	ClinVar	0.0476	0	1	8	1.26e-05	0.1368	0.0684	0.06	-4.407	-2.175
Benign	17	7578183	C	A	TP53	GRCh37	ClinVar	0	0	0	7	0.00218814	0.1239	0.9469	0.05	-2.637	-2.392
Benign	2	152497088	G	A	NEB	GRCh37	ClinVar	0.0364	0	0	8	7.05e-06	0.5962	0.2981	0	-0.065	0.479
Benign	13	32907319	A	G	BRCA2	GRCh37	ClinVar	0.0256	0	0	206	1.24e-05	0.3692	0.8163	0.16	-0.435	0.323
Benign	19	11226800	C	T	LDLR	GRCh37	ClinVar	0.0455	0	1	31	0	0.521	0.2605	0.07	-3.167	-0.594
Benign	19	36334485	G	A	NPHS1	GRCh37	ClinVar	0.0769	9.06	0	11	5.3e-05	0.1803	0.0902	0.06	0.47	-0.918
Benign	6	7585988	G	C	DSP	GRCh37	ClinVar	0.0037	0	1	3114	7.52e-05	0	0	0	-6.353	0
Benign	13	32911153	G	A	BRCA2	GRCh37	ClinVar	0	0	0	752	1.07e-05	0.3049	0.1525	0.16	0.155	-0.004
Benign	14	23893215	G	A	MYH7	GRCh37	ClinVar	0	6.06	0	100	8.22e-05	0.823	0.5926	0	0.811	0.091
Benign	2	73646271	T	C	ALMS1	GRCh37	ClinVar	0	3.28	0	21	1.72e-05	0.2143	0.1071	0.08	0.189	-0.183
Benign	12	49442484	G	A	MLL2	GRCh37	ClinVar	0	0	0	43	1.2e-05	0.7748	0.6216	0.11	-1.115	-1.854
Benign	13	32953651	A	G	BRCA2	GRCh37	ClinVar	0	10.86	0	2	1.75e-06	0.0201	0.995	0.11	1.379	0.222
Benign	17	7578183	C	T	TP53	GRCh37	ClinVar	0	0	0	7	0.000985856	0.1239	0.9469	0.05	-2.637	-1.921
Benign	2	152437311	G	A	NEB	GRCh37	ClinVar	0	7.3	0	1	1.72e-05	0.0185	1	0.049	-0.557	0.237
Benign	20	62070966	G	A	KCNQ2	GRCh37	ClinVar	0	0	0	16	0.000264911	0.2883	0.8649	0.01	2.075	-0.572
Benign	6	33409103	C	T	SYNGAP1	GRCh37	ClinVar	0	0	0	49	1.95e-05	0.4851	0.7624	0.1	0.59	0.381
Benign	11	76901103	C	T	MYO7A	GRCh37	ClinVar	0.0333	0	1	39	8.01e-05	0.65	0.325	0.05	-0.206	1.969
Benign	17	29664543	G	A	NF1	GRCh37	ClinVar	0.0769	0	0	58	1.31e-05	0.5395	0.7349	0.1	1.605	0.604
Benign	13	32913289	T	C	BRCA2	GRCh37	ClinVar	0	0	0	2045	3.82e-05	0.8293	0.5856	0.16	0.095	0.14
Benign	13	32931932	A	G	BRCA2	GRCh37	ClinVar	0	0	0	54	1.73e-05	0.5745	0.2872	0.22	0.063	1.12
Benign	5	112174237	G	A	APC	GRCh37	ClinVar	0.0011	0	0	988	2.12e-06	0	0	0	-1.957	0
Benign	12	88514027	G	A	CEP290	GRCh37	ClinVar	0.1	0	0	27	3.65e-05	0.3313	0.1656	0.19	0.944	0.28
Benign	7	6043350	C	T	PMS2	GRCh37	ClinVar	0	0	0	30	0.000308905	0.5825	0.7184	0.133	-0.104	0.965
Benign	13	32914987	G	A	BRCA2	GRCh37	ClinVar	0	2.03	0	347	6.47e-05	0.1407	0.9298	0.16	0.118	-0.158
Benign	7	150648063	G	A	KCNH2	GRCh37	ClinVar	0.0204	0	0	55	2.45e-05	0.1202	0.941	0	-1.676	-1.178
Benign	15	93486230	G	A	CHD2	GRCh37	ClinVar	0.0294	0	1	69	0.00190874	0.1045	0.0523	0.15	0.592	0.098
Benign	9	98229702	C	T	PTCH1	GRCh37	ClinVar	0	6.13	0	6	0.000750327	0.0387	0.0194	0.13	1.934	-0.57
Benign	17	29552151	C	T	NF1	GRCh37	ClinVar	0.0909	7.57	0	39	6.29e-05	0.5	0.25	0.13	0.603	-1.854
Benign	3	37092063	T	C	MLH1	GRCh37	ClinVar	0.0294	0	1	87	0.000192274	0	0	0	0.021	0
Benign	5	125885640	A	G	ALDH7A1	GRCh37	ClinVar	0	0	0	20	0.000160026	0.5405	0.7432	0.116	-0.411	0.649
Benign	13	32972853	G	C	BRCA2	GRCh37	ClinVar	0.0067	3.83	0	555	0.000190366	0	0	0	-3.113	0
Benign	13	110827007	T	C	COL4A1	GRCh37	ClinVar	0.0952	2.35	0	38	0.000199218	0.5984	0.7087	0.04	-2.422	0.878
Benign	2	152363468	C	T	NEB	GRCh37	ClinVar	0.1333	0	0	46	5.04e-06	0.8762	0.5714	0.1	0.007	-1.879
Benign	16	68853240	C	T	CDH1	GRCh37	ClinVar	0	0	0	58	9.71e-05	0.7945	0.3973	0.02	0.915	0.286
Benign	21	47417658	G	C	COL6A1	GRCh37	ClinVar	0.0588	0	0	19	0.000852452	0.6032	0.7143	0.052	-1.916	0.707
Benign	15	48766573	A	G	FBN1	GRCh37	ClinVar	0	3.29	0	2	5.06e-05	0.0325	0.0163	0.06	0.296	-0.842
Benign	13	32972853	G	A	BRCA2	GRCh37	ClinVar	0	3.83	0	555	1.24e-05	0	0	0	-3.113	0
Benign	19	11230785	A	C	LDLR	GRCh37	ClinVar	0	0	1	18	0.00069313	0.2535	0.1268	0.12	-0.838	0.809
Benign	8	61778159	G	A	CHD7	GRCh37	ClinVar	0	0	0	585	0.000112021	0	0	0	-1.173	0
Benign	5	112179697	A	G	APC	GRCh37	ClinVar	0	2.89	0	6448	0.000117128	0	0	0	-1.689	0
Benign	13	32914180	A	G	BRCA2	GRCh37	ClinVar	0	0	0	1154	1.73e-05	0.468	0.7662	0.16	0.159	0.188
Benign	X	153132324	C	T	L1CAM	GRCh37	ClinVar	0	6.87	0	3	0.000263372	0.0269	0.0135	0.01	-1.438	-0.866
Benign	5	89947434	A	G	GPR98	GRCh37	ClinVar	0	0	0	14	0.000163115	0.2205	0.1102	0.17	-0.487	0.295
Benign	17	29576098	C	T	NF1	GRCh37	ClinVar	0	4.96	1	40	8.31e-05	0.5882	0.7132	0.05	-0.115	-0.402
Benign	7	150671869	G	C	KCNH2	GRCh37	ClinVar	0.0455	4.33	1	71	0.000551488	0.6147	0.697	0.04	0.104	1.334
Benign	14	23891478	C	T	MYH7	GRCh37	ClinVar	0.0909	0	0	57	4.1e-05	0.7808	0.3904	0	2.2	-0.696
Benign	3	37092057	T	A	MLH1	GRCh37	ClinVar	0	0	1	81	0.00319664	0	0	0	-0.531	0
Benign	17	7578372	A	G	TP53	GRCh37	ClinVar	0	9.44	1	2	0.00043102	0.0217	0.9946	0.06	-0.109	-0.227
Benign	17	78083791	C	T	GAA	GRCh37	ClinVar	0.1	0	0	48	0.000186068	0.8649	0.4324	0.1	-0.663	1.756
Benign	13	32972580	A	C	BRCA2	GRCh37	ClinVar	0.0067	0	0	282	0.000202762	0	0	0	0.173	0
Benign	7	94058637	T	C	COL1A2	GRCh37	ClinVar	0	0	0	106	4.81e-05	0.8724	0.5679	0.12	-0.44	0.564
Benign	5	112154908	A	G	APC	GRCh37	ClinVar	0.0196	5.96	0	56	2.12e-06	0.7071	0.6491	0.19	0.619	0.759
Benign	17	29679296	A	G	NF1	GRCh37	ClinVar	0	8.63	0	22	0.00011836	0.2785	0.1392	0.04	-0.478	0.951
Benign	11	47367840	G	A	MYBPC3	GRCh37	ClinVar	0.0357	0	0	82	2.07e-05	1	0.5	0.03	0.842	-2.146
Benign	3	38639298	T	A	SCN5A	GRCh37	ClinVar	0	0	0	79	0.000794512	0.6611	0.6736	0.01	0.283	-0.298
Benign	13	32914126	C	T	BRCA2	GRCh37	ClinVar	0	0	0	1208	3.82e-05	0.4899	0.7553	0.16	-0.547	-0.129
Benign	11	47356714	C	T	MYBPC3	GRCh37	ClinVar	0.0286	0	0	47	4.73e-06	0.5595	0.2798	0.07	-3.869	-0.633
Benign	21	47423894	C	T	COL6A1	GRCh37	ClinVar	0.0067	7.7	0	590	5.75e-05	0	0	0	3.095	0
Benign	16	68867381	C	T	CDH1	GRCh37	ClinVar	0.0034	4.57	0	189	0.000198871	0	0	0	-0.924	0
Benign	13	32937457	T	C	BRCA2	GRCh37	ClinVar	0	0	0	142	3.82e-05	0.8	0.4	0.15	0.514	0.228
Benign	5	112173256	C	T	APC	GRCh37	ClinVar	0.0011	0	0	7	9.3e-06	0	0	0	0.771	0
Benign	13	32913718	C	T	BRCA2	GRCh37	ClinVar	0.0021	0	0	1616	3.82e-05	0.6553	0.6725	0.16	-0.515	0.022
Benign	5	112177408	G	A	APC	GRCh37	ClinVar	0.0011	0	0	4159	7.84e-05	0	0	0	1.501	0
Benign	9	98209401	G	A	PTCH1	GRCh37	ClinVar	0	0	0	209	6.54e-05	0.7726	0.6155	0.01	-2.862	-1.175
Benign	17	29509542	A	G	NF1	GRCh37	ClinVar	0	0	0	17	0.000333568	0.2152	0.1076	0.15	-4.365	0.111
Benign	11	76924005	G	A	MYO7A	GRCh37	ClinVar	0	0	0	9	1.93e-05	0.1251	0.9383	0.06	-2.916	-1.263
Benign	3	37090059	T	C	MLH1	GRCh37	ClinVar	0	0	0	42	0.000340269	0.9032	0.5591	0.068	-0.143	-1.319
Benign	9	98232208	C	T	PTCH1	GRCh37	ClinVar	0	3.33	0	6	4.31e-05	0.1008	0.0504	0.31	-2.527	-1.661
Benign	5	90025559	C	T	GPR98	GRCh37	ClinVar	0	4.61	0	23	1.87e-05	0.374	0.8211	0.14	1.454	-0.566
Benign	17	29527556	T	C	NF1	GRCh37	ClinVar	0	0	0	58	4.67e-05	0.6667	0.6724	0.2	0.174	-1.242
Benign	15	48744862	G	A	FBN1	GRCh37	ClinVar	0.1071	0	0	20	4.57e-05	0.3252	0.1626	0.02	-1.338	-1.844
Benign	7	6037010	G	A	PMS2	GRCh37	ClinVar	0.1429	0	1	45	0.00013787	0.9184	0.4592	0.172	-2.05	-1.094
Benign	2	166892600	C	T	SCN1A	GRCh37	ClinVar	0.0385	0	0	43	2.16e-05	0.1781	0.913	0.17	-0.205	-0.583
Benign	19	38956839	C	T	RYR1	GRCh37	ClinVar	0	0	0	109	2.63e-05	0.7078	0.3539	0.07	-0.954	0.134
Benign	17	18023161	C	T	MYO15A	GRCh37	ClinVar	0.0025	3.15	1	1266	5e-05	0.6614	0.3307	0.09	-0.032	0.283
Benign	7	6026908	G	A	PMS2	GRCh37	ClinVar	0.0152	0	0	344	6.95e-05	0.7981	0.3991	0.16	-0.825	-0.37
Benign	10	16949550	T	C	CUBN	GRCh37	ClinVar	0	0	0	44	9.12e-05	0.5116	0.75	0.03	-0.277	0.952
Benign	13	32950823	A	G	BRCA2	GRCh37	ClinVar	0	0	0	17	9.67e-05	0.2787	0.1393	0.1	-0.368	0.751
Benign	1	161275943	C	T	MPZ	GRCh37	ClinVar	0	0	1	16	0.00106036	0.5246	0.2623	0.018	0.351	1.078
Benign	10	73326579	C	T	CDH23	GRCh37	ClinVar	0	0	0	81	3.5e-05	0.8308	0.4154	0.03	0.443	0.649
Benign	3	37090487	G	A	MLH1	GRCh37	ClinVar	0.0667	0	0	22	4.88e-05	0.386	0.8158	0.07	0.301	0.818
Benign	9	21970953	C	T	CDKN2A	GRCh37	ClinVar	0.0147	0	1	53	0.00172046	0.3453	0.8306	0.04	0.834	0.351
Benign	11	61724452	G	A	BEST1	GRCh37	ClinVar	0.0455	4.99	0	19	0.00156137	0.2452	0.8839	0.03	-0.259	0.542
Benign	13	32906722	T	C	BRCA2	GRCh37	ClinVar	0.0087	0	0	314	3.82e-05	0.5627	0.2814	0.16	-0.45	0.152
Benign	17	39919361	G	A	JUP	GRCh37	ClinVar	0.0147	0	1	127	9.88e-05	0.7493	0.6283	0	-1.142	0.136
Benign	13	32915017	G	A	BRCA2	GRCh37	ClinVar	0	0	0	317	1.07e-05	0.1285	0.9359	0.16	-2.917	-0.004
Benign	17	39913902	G	A	JUP	GRCh37	ClinVar	0.069	0	1	17	0.000161264	0.2252	0.894	0.04	-0.041	-0.34
Benign	13	32914522	C	T	BRCA2	GRCh37	ClinVar	0	0	0	812	2.62e-05	0.3293	0.8356	0.16	-0.571	0.054
Benign	17	29560195	G	A	NF1	GRCh37	ClinVar	0	0	0	37	2.11e-05	0.3491	0.8302	0.16	0.095	-0.49
Benign	17	7578231	C	T	TP53	GRCh37	ClinVar	0	0	0	55	0.000659699	0.9735	0.5221	0.05	0.946	-2.591
Benign	13	32937526	G	A	BRCA2	GRCh37	ClinVar	0	2.02	0	145	2.29e-05	0.8169	0.5944	0.15	0.051	0.205
Benign	4	3487279	C	T	DOK7	GRCh37	ClinVar	0.0476	0	1	14	0.000460137	0.2333	0.1167	0.08	0.923	-2.197
Benign	16	68857411	G	A	CDH1	GRCh37	ClinVar	0.0556	5.66	1	110	4.16e-05	0.9649	0.4825	0.16	-0.615	0.942
Benign	5	125887743	A	G	ALDH7A1	GRCh37	ClinVar	0	0	0	31	0.000433172	0.5299	0.7436	0.24	0.924	1.257
Benign	9	98209410	G	A	PTCH1	GRCh37	ClinVar	0	0	0	218	8.59e-05	0.8059	0.5989	0.01	-0.468	-0.727
Benign	7	6022544	G	A	PMS2	GRCh37	ClinVar	0	0	0	79	3.08e-05	0.9405	0.4702	0.12	1.079	-1.67
Benign	1	43396470	G	A	SLC2A1	GRCh37	ClinVar	0.0213	0	1	68	0.000531536	0.9016	0.4508	0.03	0.605	-0.085
Benign	11	76922868	C	T	MYO7A	GRCh37	ClinVar	0.0909	10.48	0	3	5.36e-05	0.0049	0.0025	0.06	-0.138	2.796
Benign	10	17146590	A	G	CUBN	GRCh37	ClinVar	0.0303	2.2	1	15	2.69e-05	0.1604	0.0802	0.17	-0.272	1.709
Benign	13	110827580	C	T	COL4A1	GRCh37	ClinVar	0.04	0	0	16	0.000158601	0.2286	0.8929	0.02	-0.998	2.171
Benign	13	32912428	T	C	BRCA2	GRCh37	ClinVar	0	0	0	2027	3.82e-05	0.822	0.411	0.16	-0.391	0.184
Benign	7	6017282	A	G	PMS2	GRCh37	ClinVar	0.0357	0	0	64	0.00016964	0.7529	0.6294	0.07	-0.773	0.581
Benign	2	189933587	C	T	COL5A2	GRCh37	ClinVar	0	0	0	24	3.95e-05	0.4848	0.2424	0	-2.625	-2.423
Benign	19	38939067	G	A	RYR1	GRCh37	ClinVar	0.0385	0	0	73	1.19e-05	0.9299	0.465	0.04	-1.542	-1.227
Benign	16	88496521	C	G	ZNF469	GRCh37	ClinVar	0	0	0	537	5.4e-05	0	0	0	-0.318	0
Benign	13	32912254	G	A	BRCA2	GRCh37	ClinVar	0	6.75	0	1853	1.07e-05	0.7514	0.3757	0.16	1.17	-0.521
Benign	22	50964868	A	G	TYMP	GRCh37	ClinVar	0	0	1	38	0.000138388	0.1597	0.0798	0.07	-0.475	0.278
Benign	17	29652901	A	G	NF1	GRCh37	ClinVar	0	0	0	64	0.00011836	0.2956	0.1478	0.15	2.406	-0.106
Benign	7	6026767	G	A	PMS2	GRCh37	ClinVar	0	7.15	0	378	0.00016964	0.877	0.5626	0.16	0.038	-1.583
Benign	16	68772271	G	C	CDH1	GRCh37	ClinVar	0	3.29	1	44	0.000736359	0.7652	0.6261	0.04	-1.298	-0.826
Benign	5	112173250	G	A	APC	GRCh37	ClinVar	0	7.53	0	1	0.000330189	0	0	0	2.418	0
Benign	7	6043664	C	T	PMS2	GRCh37	ClinVar	0.1111	0	0	26	0.00120445	0.5977	0.2989	0.122	0.365	-0.631
Benign	17	29546094	C	G	NF1	GRCh37	ClinVar	0.0909	3.47	0	43	0.000225682	0.7544	0.6316	0.05	-0.585	1.591
Benign	19	38987117	G	A	RYR1	GRCh37	ClinVar	0.0385	0	0	65	1.27e-05	0.9774	0.5188	0.07	0.385	0.471
Benign	2	189975012	C	T	COL5A2	GRCh37	ClinVar	0	0	1	62	2.83e-05	0.5511	0.7289	0.1	-0.195	0.5
Benign	10	73377084	C	T	CDH23	GRCh37	ClinVar	0	0	1	67	2.56e-05	0.709	0.6508	0.03	1.86	0.7
Benign	3	37035065	G	T	MLH1	GRCh37	ClinVar	0.0345	0	1	90	0.000437791	0	0	0	1.098	0
Benign	12	88456490	C	A	CEP290	GRCh37	ClinVar	0.0909	0	0	22	0.000134232	0.5057	0.7586	0.098	0.167	-1.634
Benign	2	166210905	G	A	SCN2A	GRCh37	ClinVar	0	0	0	204	0.000168727	0.85	0.425	0.13	-0.62	-0.222
Benign	3	37089102	T	G	MLH1	GRCh37	ClinVar	0.0667	0	0	73	0.000729494	0.8848	0.5636	0.11	-0.514	2.513
Benign	3	37089102	T	A	MLH1	GRCh37	ClinVar	0.0667	0	0	73	0.000651011	0.8848	0.5636	0.11	-0.514	-1.188
Benign	17	29559151	G	A	NF1	GRCh37	ClinVar	0.0833	7.14	0	57	0.00124618	0.9744	0.5214	0.13	2.947	1.163
Benign	22	50964446	A	T	TYMP	GRCh37	ClinVar	0.0333	3.53	1	17	0.00180544	0.0714	0.9664	0.07	-0.216	1.736
Benign	5	112174414	A	G	APC	GRCh37	ClinVar	0	0	0	1165	0.00123321	0	0	0	0.003	0
Benign	13	32911885	A	G	BRCA2	GRCh37	ClinVar	0	0	0	1484	0.000272726	0.6018	0.3009	0.16	0.735	0.015
Benign	2	73675646	A	G	ALMS1	GRCh37	ClinVar	0	0	0	557	0.000245324	0.1825	0.0912	0.05	-0.764	0
Benign	19	54299187	G	A	NLRP12	GRCh37	ClinVar	0.0345	4.08	0	75	0.000124307	0.8772	0.5673	0.03	-0.578	0.252
Benign	7	94049547	C	A	COL1A2	GRCh37	ClinVar	0	8.05	0	3	0.000556096	0.1111	0.0556	0	1.17	-1.448
Benign	1	40778273	G	A	COL9A2	GRCh37	ClinVar	0	0	1	9	0.000210424	0.5	0.25	0.032	-2.419	-2.209
Benign	5	36955707	C	G	NIPBL	GRCh37	ClinVar	0.0952	0	1	33	0.000228416	0.3976	0.8072	0.06	-0.145	1.302
Benign	9	21970929	G	T	CDKN2A	GRCh37	ClinVar	0.0147	2.01	1	29	0.00375963	0.1889	0.9088	0.04	-0.192	-0.412
Benign	13	32910982	C	T	BRCA2	GRCh37	ClinVar	0	0	0	581	3.82e-05	0.2356	0.1178	0.16	-1.652	-0.261
Benign	5	112177990	T	C	APC	GRCh37	ClinVar	0	6.24	0	4741	9.3e-06	0	0	0	1.217	0
Benign	17	29533302	C	T	NF1	GRCh37	ClinVar	0.0769	0	0	45	2.12e-05	0.6818	0.3409	0.09	0.714	0.634
Benign	3	37055986	C	T	MLH1	GRCh37	ClinVar	0	0	0	50	0.000156265	0.885	0.5664	0.07	0.294	-0.876
Benign	5	112175434	A	C	APC	GRCh37	ClinVar	0.0032	6.65	1	2185	0.000194051	0	0	0	-0.245	0
Benign	9	98270626	G	A	PTCH1	GRCh37	ClinVar	0	6.15	1	184	9.09e-05	0	0	0	1.925	0
Benign	19	38946182	G	A	RYR1	GRCh37	ClinVar	0.1	0	1	5	1.21e-06	0.1042	0.9583	0.033	-1.505	0.092
Benign	2	73717897	T	C	ALMS1	GRCh37	ClinVar	0.0041	0	0	729	4.2e-05	0.7818	0.6097	0.12	0.225	0.089
Benign	11	47354787	C	T	MYBPC3	GRCh37	ClinVar	0.0303	0	0	43	2.89e-05	0.6143	0.7	0.08	0.359	-0.247
Benign	13	32914465	T	G	BRCA2	GRCh37	ClinVar	0	0	0	869	0.000160476	0.3524	0.824	0.16	1.593	0.174
Benign	15	48748955	A	G	FBN1	GRCh37	ClinVar	0	0	0	5	9.19e-06	0.0794	0.0397	0.2	-0.102	0.814
Benign	11	76883817	G	A	MYO7A	GRCh37	ClinVar	0	0	0	24	2.73e-06	0.3478	0.1739	0.04	-0.046	-1.748
Benign	20	62038060	C	T	KCNQ2	GRCh37	ClinVar	0	0	0	669	0.000377247	0	0	0	-1.791	0
Benign	16	68856088	C	T	CDH1	GRCh37	ClinVar	0.0426	0	0	41	6.7e-05	0.3644	0.8222	0.01	-3.085	0.582
Benign	13	32911480	C	G	BRCA2	GRCh37	ClinVar	0.0064	0	0	1079	9.88e-05	0.4376	0.2188	0.16	-0.227	0.231
Benign	17	7577107	A	G	TP53	GRCh37	ClinVar	0	0	1	49	0.000214627	0.7153	0.3577	0.08	0.4	-0.421
Benign	5	112174759	A	G	APC	GRCh37	ClinVar	0	0	1	1510	1.3e-05	0	0	0	1.538	0
Benign	5	112177537	T	C	APC	GRCh37	ClinVar	0	3.2	0	4288	5.12e-05	0	0	0	0.136	0
Benign	13	32929088	G	A	BRCA2	GRCh37	ClinVar	0.0256	0	0	91	0.000272649	0.4252	0.2126	0.06	-0.023	-0.476
Benign	2	73613056	G	A	ALMS1	GRCh37	ClinVar	0.0114	0	1	265	8.78e-06	0	0	0	0.037	0
Benign	14	23889342	G	A	MYH7	GRCh37	ClinVar	0	0	0	102	1.38e-05	0.5231	0.2615	0	4.422	-1.482
Benign	13	32912560	G	A	BRCA2	GRCh37	ClinVar	0	4.09	0	2159	6.47e-05	0.8755	0.4378	0.16	-0.597	0.111
Benign	13	32920995	T	C	BRCA2	GRCh37	ClinVar	0	7.2	0	32	1.73e-05	0.9143	0.4571	0.262	0.03	-0.545
Benign	2	152584304	C	T	NEB	GRCh37	ClinVar	0.0312	0	0	100	3.94e-05	0.9259	0.5417	0.16	-1.761	-1.352
Benign	19	38985215	C	T	RYR1	GRCh37	ClinVar	0	7.19	0	51	5.21e-06	0.3723	0.8175	0.03	0.638	0.291
Benign	13	100888122	A	G	PCCA	GRCh37	ClinVar	0.25	0	1	11	8.26e-05	0.5946	0.7297	0	2.153	1.708
Benign	11	76916645	G	A	MYO7A	GRCh37	ClinVar	0.037	4.45	1	18	2.86e-05	0.2308	0.891	0.07	0.854	1.784
Benign	9	21994301	C	A	CDKN2A	GRCh37	ClinVar	0.0263	0	1	164	0.00249878	0	0	0	-0.231	0
Benign	2	166183428	T	C	SCN2A	GRCh37	ClinVar	0	0	0	67	0.000130548	1.0075	0.5038	0.12	0.14	0.872
Benign	19	11224006	G	A	LDLR	GRCh37	ClinVar	0	0	1	53	0.00209473	0.6163	0.3081	0.02	-3.068	-0.053
Benign	17	29557398	T	C	NF1	GRCh37	ClinVar	0	10.67	0	3	8.31e-05	0.0488	0.9837	0.21	1.134	0.774
Benign	17	29684072	T	C	NF1	GRCh37	ClinVar	0.0588	0	0	37	2.36e-05	0.5649	0.7252	0.08	-0.078	-0.025
Benign	4	3491504	G	A	DOK7	GRCh37	ClinVar	0	7.58	1	20	0.000116937	0.3333	0.8417	0	-0.928	-2.184
Benign	1	94564500	G	A	ABCA4	GRCh37	ClinVar	0.0312	2.19	0	48	5.01e-05	0.4848	0.2424	0.02	-0.069	-0.937
Benign	17	7572972	G	A	TP53	GRCh37	ClinVar	0	0	0	37	0.000406255	0	0	0	0.095	0
Benign	15	48722902	C	T	FBN1	GRCh37	ClinVar	0	2.85	0	35	9.22e-05	0.5303	0.7424	0.04	-0.355	1.101
Benign	15	48800795	A	G	FBN1	GRCh37	ClinVar	0	0	0	17	5.06e-05	0.2764	0.8699	0.15	0.81	-1.07
Benign	13	32945125	A	C	BRCA2	GRCh37	ClinVar	0	0	1	33	0.000695522	0.4552	0.2276	0.12	0.312	0.908
Benign	17	56290430	C	T	MKS1	GRCh37	ClinVar	0	0	0	22	0.000140945	0.4037	0.2018	0.144	2.57	-0.426
Benign	13	32906917	A	G	BRCA2	GRCh37	ClinVar	0.0087	0	0	509	2.29e-05	0.9122	0.4561	0.16	0.177	0.085
Benign	6	7585229	C	T	DSP	GRCh37	ClinVar	0.0019	0	0	2355	3.94e-05	0	0	0	-2.302	0
Benign	17	29657380	A	G	NF1	GRCh37	ClinVar	0.0385	0	0	67	7.92e-05	0.6601	0.33	0.25	0.704	0.218
Benign	7	6036992	A	G	PMS2	GRCh37	ClinVar	0	2.58	1	36	0.000114504	0.7347	0.6429	0.172	-1.291	0.74
Benign	9	98239844	G	A	PTCH1	GRCh37	ClinVar	0.04	0	0	16	0.000274005	0.2051	0.9038	0.04	-0.317	-1.349
Benign	5	112176067	A	G	APC	GRCh37	ClinVar	0	0	0	2818	2.77e-05	0	0	0	1.363	0
Benign	15	48741080	T	C	FBN1	GRCh37	ClinVar	0	0	0	11	1.29e-05	0.1746	0.0873	0.2	0.946	0.223
Benign	17	29576014	A	G	NF1	GRCh37	ClinVar	0	0	1	13	2.15e-06	0.1912	0.0956	0.05	0.465	0.928
Benign	5	112175077	T	C	APC	GRCh37	ClinVar	0	0	0	1828	6.22e-05	0	0	0	0.187	0
Benign	7	6027199	C	T	PMS2	GRCh37	ClinVar	0	0	0	53	9.18e-05	0.123	0.0615	0.16	0.656	-0.078
Benign	16	68857441	T	C	CDH1	GRCh37	ClinVar	0.0556	5.26	1	89	9.71e-05	0.7807	0.614	0.16	0.566	0.837
Benign	12	88449443	A	G	CEP290	GRCh37	ClinVar	0	0	0	52	5.32e-05	0.7324	0.3662	0.11	0.024	0.56
Benign	17	39925304	G	A	JUP	GRCh37	ClinVar	0.0208	0	1	84	3.6e-05	0.7029	0.6527	0.03	3.154	-0.171
Benign	1	46656427	G	A	POMGNT1	GRCh37	ClinVar	0.1429	4.73	1	30	0.000175932	0.9231	0.4615	0	2.483	1.134
Benign	10	73406371	C	A	CDH23	GRCh37	ClinVar	0	3.74	0	4	0.000493853	0.0503	0.9811	0.03	0.383	0.426
Benign	16	68856085	A	C	CDH1	GRCh37	ClinVar	0.0217	0	0	44	0.000784306	0.3911	0.8089	0.01	-2.087	0.639
Benign	13	32937436	T	C	BRCA2	GRCh37	ClinVar	0.0278	2.95	0	121	3.82e-05	0.6817	0.3408	0.15	0.134	0.052
Benign	13	32929127	A	G	BRCA2	GRCh37	ClinVar	0	0	0	130	7.7e-05	0.6075	0.3037	0.06	-0.717	-0.386
Benign	11	67254509	C	T	AIP	GRCh37	ClinVar	0.0333	0	1	33	0.000443067	0.3667	0.1833	0.05	-0.072	-1.698
Benign	16	68847242	G	A	CDH1	GRCh37	ClinVar	0.0385	0	0	27	4.16e-05	0.216	0.108	0.03	-0.105	0.502
Benign	X	153132971	A	G	L1CAM	GRCh37	ClinVar	0	0	0	38	0.000115147	0.3838	0.1919	0.08	-1.244	-0.456
Benign	2	189916190	C	T	COL5A2	GRCh37	ClinVar	0.0312	2.45	0	18	3.95e-05	0.2222	0.1111	0.07	-0.802	-0.687
Benign	9	21971166	C	A	CDKN2A	GRCh37	ClinVar	0.0147	0	1	42	0.00203817	0.2736	0.1368	0.04	1.55	0.144
Benign	17	29562646	T	A	NF1	GRCh37	ClinVar	0	0	0	18	0.000561086	0.2222	0.1111	0.2	0.215	1.115
Benign	14	23886471	C	T	MYH7	GRCh37	ClinVar	0	0	0	57	3.14e-06	0.6867	0.3434	0.02	-3.801	0.471
Benign	18	55361829	G	A	ATP8B1	GRCh37	ClinVar	0	0	0	16	0.000105128	0.3596	0.8315	0.19	0.864	-0.926
Benign	13	32907433	G	A	BRCA2	GRCh37	ClinVar	0	0	0	92	9.67e-05	0.1649	0.9185	0.16	-0.056	-0.594
Benign	13	32914189	T	C	BRCA2	GRCh37	ClinVar	0	0	0	1145	4.23e-05	0.4643	0.768	0.16	-0.469	0.084
Benign	7	6026401	T	C	PMS2	GRCh37	ClinVar	0	0	0	12	0.00109382	0.0278	0.9872	0.16	0.412	1.076
Benign	5	112177096	G	A	APC	GRCh37	ClinVar	0.0011	5.96	0	3847	0.00123321	0	0	0	1.63	0
Benign	5	112173334	T	C	APC	GRCh37	ClinVar	0	0	0	85	2.55e-05	0	0	0	0.313	0
Benign	3	38674712	T	C	SCN5A	GRCh37	ClinVar	0	0	0	139	2.99e-05	0.8554	0.4277	0.02	-1.996	0.642
Benign	15	48782238	G	A	FBN1	GRCh37	ClinVar	0.0208	0	0	38	5.06e-05	0.3333	0.1667	0.07	-1.758	-2.304
Benign	5	112170767	T	C	APC	GRCh37	ClinVar	0	0	0	96	2.34e-05	0.893	0.5581	0.1	0.035	0
Benign	17	29664507	G	A	NF1	GRCh37	ClinVar	0.04	4.29	0	94	2.25e-05	0.8744	0.5674	0.1	0.048	1.496
Benign	16	68847287	C	G	CDH1	GRCh37	ClinVar	0.0741	0	0	72	0.000717819	0.576	0.288	0.03	0.137	0.354
Benign	13	32914783	G	A	BRCA2	GRCh37	ClinVar	0.0043	4.05	0	551	1.24e-05	0.2234	0.8885	0.16	-0.388	0.038
Benign	10	73377096	G	T	CDH23	GRCh37	ClinVar	0	0	1	55	9.3e-05	0.582	0.7143	0.03	3.437	-0.47
Benign	11	47367810	G	A	MYBPC3	GRCh37	ClinVar	0	0	0	53	0.000123629	0.6463	0.6829	0.03	-1.861	-1.343
Benign	19	38931462	C	T	RYR1	GRCh37	ClinVar	0.0909	0	0	43	4.69e-05	0.7167	0.65	0.03	0.163	-2.089
Benign	3	37092108	C	T	MLH1	GRCh37	ClinVar	0	2.83	1	132	0.000173561	0	0	0	0.552	0
Benign	2	152380876	G	A	NEB	GRCh37	ClinVar	0	0	0	52	3.07e-06	0.9905	0.5143	0.03	-0.054	-1.018
Benign	11	76873244	G	A	MYO7A	GRCh37	ClinVar	0.0345	0	0	79	0.00158694	0.7488	0.3744	0.05	4.375	0.209
Benign	19	38935280	A	G	RYR1	GRCh37	ClinVar	0	0	0	38	0.000188144	0.8085	0.6064	0.079	0.114	0.486
Benign	13	32893311	C	T	BRCA2	GRCh37	ClinVar	0	0	0	98	3.82e-05	0.7871	0.3936	0.16	0.113	-1.361
Benign	17	29654625	C	T	NF1	GRCh37	ClinVar	0.025	0	0	109	0.000345943	0.6393	0.3196	0.17	4.045	-0.147
Benign	15	93522472	C	T	CHD2	GRCh37	ClinVar	0	0	1	42	3.62e-05	0.5638	0.7248	0.12	0.573	0.43
Benign	17	29677328	T	C	NF1	GRCh37	ClinVar	0	9.45	0	9	5.17e-05	0.1324	0.9412	0.14	0.663	-0.175
Benign	6	7580842	C	T	DSP	GRCh37	ClinVar	0	0	1	367	3.01e-05	0.8375	0.5817	0.08	0.64	-0.021
Benign	16	68847281	T	C	CDH1	GRCh37	ClinVar	0	3.01	0	66	9.71e-05	0.528	0.264	0.03	-3.35	-0.023
Benign	5	112175812	T	C	APC	GRCh37	ClinVar	0.0021	0	0	2563	3.99e-05	0	0	0	0.215	0
Benign	10	76788662	A	G	KAT6B	GRCh37	ClinVar	0	0	0	416	1.8e-05	0	0	0	-0.508	0
Benign	17	7578471	G	A	TP53	GRCh37	ClinVar	0.0345	0	1	84	0.00043102	0.913	0.4565	0.06	-4.449	-0.305
Benign	9	98229582	A	G	PTCH1	GRCh37	ClinVar	0	0	0	30	6.27e-05	0.8129	0.4065	0.13	-0.28	0.198
Benign	7	6037025	C	A	PMS2	GRCh37	ClinVar	0.1429	7.62	1	30	0.000365949	0.6122	0.3061	0.172	2.728	0.974
Benign	18	52895477	C	T	TCF4	GRCh37	ClinVar	0.05	0	1	26	9.12e-06	0.3688	0.8227	0.08	-1.492	-2.378
Benign	1	17359577	G	C	SDHB	GRCh37	ClinVar	0.125	5.11	0	23	0.00237816	0.5349	0.7442	0.099	0.301	0.827
Benign	13	32915293	A	G	BRCA2	GRCh37	ClinVar	0.0021	3.38	1	41	1.75e-06	0.0166	0.9919	0.16	0.665	-0.007
Benign	3	38655256	C	T	SCN5A	GRCh37	ClinVar	0	0	0	23	0.000472583	0.5	0.7609	0.092	1.332	-1.557
Benign	9	98239928	G	A	PTCH1	GRCh37	ClinVar	0.0769	0	0	57	0.000180115	0.7308	0.3654	0.04	0.621	-1.551
Benign	17	18046130	C	T	MYO15A	GRCh37	ClinVar	0.1053	4.3	0	25	5e-05	0.5882	0.7176	0.013	-0.101	-0.338
Benign	7	150644574	G	A	KCNH2	GRCh37	ClinVar	0.0323	4	1	29	0.000220335	0.3102	0.1551	0.06	0.624	-0.383
Benign	15	48788340	G	A	FBN1	GRCh37	ClinVar	0.0769	7.59	0	44	2.52e-05	0.6984	0.6587	0.14	0.206	-1.036
Benign	11	47360108	C	T	MYBPC3	GRCh37	ClinVar	0.0323	0	0	38	0.000809059	0.475	0.7688	0	0.428	-0.962
Benign	10	73270906	T	C	CDH23	GRCh37	ClinVar	0	5.26	0	30	2.66e-05	0.5556	0.2778	0.087	-1.813	1.824
Benign	3	38671840	G	A	SCN5A	GRCh37	ClinVar	0.087	0	0	39	3e-05	0.6555	0.6807	0.02	2.24	1.403
Benign	5	112177114	A	G	APC	GRCh37	ClinVar	0	0	0	3865	0.000117128	0	0	0	0.326	0
Benign	10	73567616	C	T	CDH23	GRCh37	ClinVar	0.0357	0	1	14	4.31e-05	0.1728	0.0864	0.03	-0.572	-1.84
Benign	17	78082504	G	A	GAA	GRCh37	ClinVar	0.0385	0	0	9	0.0036864	0.1364	0.0682	0.02	2.438	0.755
Benign	13	32921001	T	C	BRCA2	GRCh37	ClinVar	0	7.29	0	33	2.62e-05	0.9429	0.5429	0.262	0.518	0.849
Benign	5	112178437	A	T	APC	GRCh37	ClinVar	0.0011	4.29	0	5188	0.000222087	0	0	0	-0.043	0
Benign	6	7583936	C	T	DSP	GRCh37	ClinVar	0	0	0	1062	3.13e-05	0	0	0	-1.951	0
Benign	13	32907184	T	C	BRCA2	GRCh37	ClinVar	0	3	0	341	1.73e-05	0.6111	0.6953	0.16	1.041	-0.286
Benign	13	32890603	T	C	BRCA2	GRCh37	ClinVar	0.0769	0	1	45	4.23e-05	0.8491	0.4245	0.238	0.035	-1.633
Benign	7	6042125	G	A	PMS2	GRCh37	ClinVar	0.0968	2.55	0	42	0.00113408	0.4565	0.7772	0.13	1.693	-0.481
Benign	17	29683997	A	C	NF1	GRCh37	ClinVar	0	5.22	0	20	7.47e-05	0.3053	0.1527	0.08	0.175	-0.345
Benign	10	76789937	C	T	KAT6B	GRCh37	ClinVar	0	0	0	1691	7.09e-05	0	0	0	-0.783	0
Benign	13	32914624	C	A	BRCA2	GRCh37	ClinVar	0	3.7	0	710	0.000223559	0.2879	0.8562	0.16	0.999	0.059
Benign	6	7569556	C	T	DSP	GRCh37	ClinVar	0	0	0	18	3.01e-05	0.2323	0.8903	0.11	0.022	0.257
Benign	13	32910535	A	G	BRCA2	GRCh37	ClinVar	0	2.99	0	134	0.000300309	0.0543	0.0272	0.16	0.98	0.071
Benign	14	23884342	G	C	MYH7	GRCh37	ClinVar	0	0	0	138	0.000262634	1	0.5	0.01	-1.652	-1.025
Benign	13	32906851	C	T	BRCA2	GRCh37	ClinVar	0	0	0	443	4.23e-05	0.7939	0.397	0.16	-0.46	-0.158
Benign	14	23884342	G	A	MYH7	GRCh37	ClinVar	0	0	0	138	5.12e-05	1	0.5	0.01	-1.652	-0.575
Benign	11	47373001	G	A	MYBPC3	GRCh37	ClinVar	0.0208	0	0	56	6.76e-05	0.4195	0.2097	0.03	-0.987	0.285
Benign	19	54301640	G	A	NLRP12	GRCh37	ClinVar	0.0556	0	0	28	8.17e-05	0.3218	0.1609	0.06	-2.206	0.123
Benign	17	29663793	G	A	NF1	GRCh37	ClinVar	0	4.09	0	140	0.000367407	1	0.5036	0.22	0.787	-0.306
Benign	5	112178668	T	C	APC	GRCh37	ClinVar	0	0	1	5419	4.16e-05	0	0	0	-0.171	0
Benign	20	62038609	C	T	KCNQ2	GRCh37	ClinVar	0.0119	4.28	0	120	0.000377247	0	0	0	-0.637	0
Benign	17	7578285	C	T	TP53	GRCh37	ClinVar	0	2.58	1	5	0.00277839	0.0885	0.0442	0.05	0.094	-2.089
Benign	16	68847335	T	C	CDH1	GRCh37	ClinVar	0	0	0	64	0.00016361	0.96	0.48	0.03	-4.953	0.242
Benign	11	47364612	C	G	MYBPC3	GRCh37	ClinVar	0	4.29	0	41	0.00049697	0.656	0.68	0.1	2.658	2.185
Benign	13	32900707	T	C	BRCA2	GRCh37	ClinVar	0	0	0	44	3.29e-05	0.7652	0.6261	0.17	0.016	1.988
Benign	2	166848046	T	C	SCN1A	GRCh37	ClinVar	0	0	0	887	3.98e-05	0	0	0	0.012	0
Benign	6	7583702	C	T	DSP	GRCh37	ClinVar	0.0019	0	0	828	3.13e-05	0	0	0	-0.595	0
Benign	7	6026683	G	A	PMS2	GRCh37	ClinVar	0	0	0	294	3.03e-05	0.6821	0.6601	0.16	-0.584	-0.278
Benign	13	32906974	A	T	BRCA2	GRCh37	ClinVar	0.0087	0	0	551	0.000117983	0.9875	0.5072	0.16	1.347	-0.354
Benign	7	6043407	T	C	PMS2	GRCh37	ClinVar	0	0	0	17	4.97e-05	0.3301	0.165	0.133	-0.159	0.355
Benign	3	38595834	G	C	SCN5A	GRCh37	ClinVar	0.0625	0	0	30	0.00024634	0.4797	0.7638	0.1	-0.026	2.064
Benign	19	11218108	C	T	LDLR	GRCh37	ClinVar	0.125	0	1	41	6.26e-05	0.6667	0.3333	0.02	-0.566	-1.476
Benign	17	29585445	C	T	NF1	GRCh37	ClinVar	0.05	0	0	76	3.2e-05	0.956	0.5283	0.14	0.471	1.658
Benign	9	98242316	A	G	PTCH1	GRCh37	ClinVar	0	0	0	57	0.00036897	0.9344	0.4672	0.15	0.684	1.09
Benign	6	7563971	C	T	DSP	GRCh37	ClinVar	0	10.66	0	3	5.5e-05	0.1176	0.0588	0.022	-0.108	-0.356
Benign	17	29533260	C	T	NF1	GRCh37	ClinVar	0	8.94	0	3	4.21e-05	0.0455	0.0227	0.09	0.223	-0.704
Benign	14	23885363	C	T	MYH7	GRCh37	ClinVar	0.0227	0	0	151	0.000488653	0.9773	0.5146	0.03	1.49	-1.091
Benign	13	32912743	T	C	BRCA2	GRCh37	ClinVar	0	0	0	2342	3.82e-05	0.9497	0.4749	0.16	-0.425	0.017
Benign	17	29663694	A	G	NF1	GRCh37	ClinVar	0.0278	0	0	42	7.92e-05	0.3	0.15	0.22	0.088	0.18
Benign	11	47360183	G	A	MYBPC3	GRCh37	ClinVar	0	0	0	48	0.000113952	0.6	0.3	0	0.563	0.251
Benign	19	17946748	G	A	JAK3	GRCh37	ClinVar	0.0435	0	0	16	0.000157079	0.25	0.8828	0.08	-0.148	0.376
Benign	8	61778216	C	T	CHD7	GRCh37	ClinVar	0	11.06	0	642	3.98e-05	0	0	0	2.375	0
Benign	13	32937622	T	C	BRCA2	GRCh37	ClinVar	0.0278	0	0	49	3.44e-05	0.2761	0.8648	0.15	0.668	0.021
Benign	13	32907274	A	G	BRCA2	GRCh37	ClinVar	0	0	0	251	6.47e-05	0.4498	0.776	0.16	-0.258	-0.218
Benign	13	32913502	T	G	BRCA2	GRCh37	ClinVar	0	0	0	1832	0.000160476	0.7429	0.6288	0.16	-0.816	0.047
Benign	6	7542259	C	A	DSP	GRCh37	ClinVar	0.0275	0	1	60	0.000242868	0	0	0	2.622	0
Benign	14	23884880	C	T	MYH7	GRCh37	ClinVar	0	0	0	43	1.93e-05	0.4216	0.7941	0.02	1.862	-0.092
Benign	6	7585815	C	T	DSP	GRCh37	ClinVar	0.0037	0	1	2941	8.97e-05	0	0	0	1.79	0
Benign	16	68863682	T	C	CDH1	GRCh37	ClinVar	0	0	0	19	2.97e-05	0.2639	0.875	0.07	0.026	0.322
Benign	11	47364160	C	T	MYBPC3	GRCh37	ClinVar	0	0	0	32	0.000207499	0.3832	0.8144	0.07	-0.642	0.65
Benign	9	98270596	G	A	PTCH1	GRCh37	ClinVar	0.0104	0	1	154	6.8e-05	0	0	0	1.806	0
Benign	16	88500340	G	A	ZNF469	GRCh37	ClinVar	0.0005	7.97	1	3199	8.32e-05	0	0	0	0.079	0
Benign	5	112176862	A	C	APC	GRCh37	ClinVar	0.0011	0	0	3613	7.39e-05	0	0	0	0.368	0
Benign	11	62459850	G	A	BSCL2	GRCh37	ClinVar	0	10.07	0	3	5.62e-05	0.0612	0.9796	0.022	0.589	-0.76
Benign	13	32921005	T	C	BRCA2	GRCh37	ClinVar	0	0	0	29	0.000282765	0.8286	0.6	0.262	0.736	1.207
Benign	13	32912320	A	G	BRCA2	GRCh37	ClinVar	0	0	0	1919	1.07e-05	0.7782	0.3891	0.16	0.627	0.014
Benign	2	166908341	A	G	SCN1A	GRCh37	ClinVar	0.0323	0	0	113	6.64e-05	0.837	0.5852	0.14	-0.231	-0.28
Benign	16	68867288	G	A	CDH1	GRCh37	ClinVar	0	3.86	0	96	0.00105464	0	0	0	0.052	0
Benign	17	18052867	T	C	MYO15A	GRCh37	ClinVar	0	0	0	28	6.61e-05	0.5895	0.7158	0.044	0.074	3.273
Benign	13	32921022	T	C	BRCA2	GRCh37	ClinVar	0	0	0	12	2.11e-05	0.3429	0.8429	0.262	1.484	0.524
Benign	7	6043392	C	T	PMS2	GRCh37	ClinVar	0.0714	2.64	0	32	4.31e-05	0.6214	0.3107	0.133	-0.268	0.476
Benign	3	37067280	G	A	MLH1	GRCh37	ClinVar	0.0145	4.44	1	153	0.00123942	0.8248	0.4124	0.14	1.832	0.158
Benign	7	94038126	T	C	COL1A2	GRCh37	ClinVar	0.0625	4.5	0	10	0.000105212	0.3704	0.8333	0.02	0.664	2.958
Benign	19	38968499	C	T	RYR1	GRCh37	ClinVar	0.0312	0	0	12	2.63e-05	0.1491	0.9317	0.09	-0.102	-0.146
Benign	16	68849489	C	T	CDH1	GRCh37	ClinVar	0	7.62	0	72	0.000101186	0.5878	0.2939	0.09	1.006	0.115
Benign	5	112176158	A	C	APC	GRCh37	ClinVar	0.0011	5.68	0	2909	2.87e-05	0	0	0	0.156	0
Benign	11	103022933	A	G	DYNC2H1	GRCh37	ClinVar	0	3.53	0	69	5.17e-05	0.92	0.46	0.17	0.908	1.845
Benign	13	32906969	C	T	BRCA2	GRCh37	ClinVar	0.0087	6.09	0	556	0.000282765	0.9964	0.5027	0.16	-1.023	-0.091
Benign	6	7585043	G	A	DSP	GRCh37	ClinVar	0	0	1	2169	0.000326671	0	0	0	-0.261	0
Benign	17	29556183	G	T	NF1	GRCh37	ClinVar	0	0	0	141	0.000193679	0.2968	0.1484	0.11	-0.069	-0.167
Benign	5	36976311	G	C	NIPBL	GRCh37	ClinVar	0	5.32	0	194	0.000228416	0.6188	0.6922	0.06	1.35	-0.525
Benign	14	23885021	G	A	MYH7	GRCh37	ClinVar	0.027	0	0	21	7.58e-05	0.2059	0.1029	0.02	0.08	-0.833
Benign	19	36322270	C	T	NPHS1	GRCh37	ClinVar	0	6.8	0	4	4.81e-06	0.1053	0.0526	0	-0.47	-1.174
Benign	5	90020923	T	G	GPR98	GRCh37	ClinVar	0.1176	0	0	21	0.000116631	0.2857	0.1429	0.36	0.341	2.143
Benign	5	89854733	A	C	GPR98	GRCh37	ClinVar	0	9.88	1	2	8.71e-05	0	0	0	2.572	0
Benign	13	32906899	A	G	BRCA2	GRCh37	ClinVar	0	0	0	491	0.000272649	0.8799	0.44	0.16	-0.692	-0.182
Benign	14	23886155	A	G	MYH7	GRCh37	ClinVar	0	0	0	47	3.46e-05	0.752	0.376	0.04	0.546	0.95
Benign	13	32972814	A	G	BRCA2	GRCh37	ClinVar	0.0067	0	0	516	1.24e-05	0	0	0	-0.983	0
Benign	2	152476130	C	T	NEB	GRCh37	ClinVar	0.04	0	1	147	9.32e-06	0.9423	0.4712	0.04	6.124	-0.081
Benign	5	112174243	A	G	APC	GRCh37	ClinVar	0	2.17	0	994	1.3e-05	0	0	0	0.015	0
Benign	9	130587552	G	A	ENG	GRCh37	ClinVar	0.0952	0	1	43	0.000282436	0.6772	0.6693	0.03	-0.028	0.453
Benign	14	23886739	C	T	MYH7	GRCh37	ClinVar	0	0	0	28	0.000488653	0.3043	0.8533	0.03	2.225	-0.684
Benign	19	54307322	G	T	NLRP12	GRCh37	ClinVar	0	2.18	1	55	0.00120933	0.6322	0.3161	0.07	-0.095	-1.99
Benign	9	98218624	G	A	PTCH1	GRCh37	ClinVar	0.0909	0	0	67	6.27e-05	0.971	0.5217	0.06	-2.916	-0.79
Benign	13	32950916	A	T	BRCA2	GRCh37	ClinVar	0	0	0	13	0.000117983	0.2131	0.9016	0.1	-0.2	-0.516
Benign	19	11210939	C	T	LDLR	GRCh37	ClinVar	0.0455	0	1	14	0.00436265	0.6667	0.3333	0.05	-0.556	-2.28
Benign	14	23901078	G	A	MYH7	GRCh37	ClinVar	0.0625	7.53	0	1	3.46e-05	0.0183	0.0092	0.067	-0.158	-0.693
Benign	17	29683590	T	C	NF1	GRCh37	ClinVar	0	0	0	11	5.17e-05	0.1789	0.9187	0.08	0.796	1.783
Benign	9	98268855	C	T	PTCH1	GRCh37	ClinVar	0	0	1	27	0.000694295	0.2798	0.1399	0.07	0.963	-1.367
Benign	14	23893131	G	A	MYH7	GRCh37	ClinVar	0.0294	0	0	16	3.11e-05	0.1317	0.9383	0	-0.081	0.299
Benign	1	43395701	G	A	SLC2A1	GRCh37	ClinVar	0.0714	2.28	1	6	0.000482417	0.0736	0.0368	0.03	-0.821	-0.83
Benign	6	33411299	C	T	SYNGAP1	GRCh37	ClinVar	0	3.14	0	439	8.89e-05	0.819	0.5914	0.12	-0.819	-0.782
Benign	13	32914279	T	C	BRCA2	GRCh37	ClinVar	0	0	0	1055	7.68e-06	0.4278	0.7863	0.16	-0.465	0.218
Benign	16	68845624	C	T	CDH1	GRCh37	ClinVar	0	0	1	38	0.00016361	0.4318	0.2159	0.01	-0.859	-0.493
Benign	11	47372989	G	A	MYBPC3	GRCh37	ClinVar	0.0208	0	0	68	6.76e-05	0.5094	0.2547	0.03	-1.684	0.281
Benign	20	62038707	G	A	KCNQ2	GRCh37	ClinVar	0	0	0	22	0.000291884	0	0	0	2.358	0
Benign	19	54307322	G	A	NLRP12	GRCh37	ClinVar	0	0	1	55	2.46e-05	0.6322	0.3161	0.07	-0.095	-1.302
Benign	17	29587456	T	C	NF1	GRCh37	ClinVar	0	2.38	1	70	4.03e-05	0.9524	0.4762	0.08	0.213	0.985
Benign	17	39919385	G	A	JUP	GRCh37	ClinVar	0.0147	0	1	151	0.000198425	0.8909	0.5575	0	-1.14	-2.131
Benign	X	19373839	A	G	PDHA1	GRCh37	ClinVar	0	0	0	36	0.000140663	1	0.5	0.104	-1.995	1.02
Benign	2	170336102	C	G	BBS5	GRCh37	ClinVar	0	4.37	1	21	0.00186289	0	0	0	1.644	0
Benign	5	112116492	C	A	APC	GRCh37	ClinVar	0	7.4	0	6	7.39e-05	0.1053	0.0526	0.06	-0.061	-1.316
Benign	16	68856058	T	C	CDH1	GRCh37	ClinVar	0.0217	6.06	0	71	0.000147686	0.6311	0.6889	0.01	0.066	-0.431
Benign	16	68835622	C	T	CDH1	GRCh37	ClinVar	0.0385	0	0	50	2.92e-05	0.4464	0.2232	0.08	-2.175	-0.667
Benign	9	21974776	G	T	CDKN2A	GRCh37	ClinVar	0.0235	0	1	100	0.00375963	0	0	0	1.032	0
Benign	2	152551105	T	C	NEB	GRCh37	ClinVar	0	0	0	39	9.32e-06	0.7222	0.3611	0.078	1.079	0.776
Benign	16	68847311	T	C	CDH1	GRCh37	ClinVar	0	0	0	88	9.71e-05	0.768	0.384	0.03	-1.536	-0.266
Benign	7	6027130	C	T	PMS2	GRCh37	ClinVar	0	0	0	122	4.31e-05	0.2831	0.1415	0.16	0.365	0.52
Benign	17	29687567	G	C	NF1	GRCh37	ClinVar	0.0417	4.46	0	63	0.0002329	0.5806	0.2903	0.18	1.187	-1.74
Benign	14	23885255	G	A	MYH7	GRCh37	ClinVar	0.0227	0	0	43	4.5e-05	0.2783	0.8641	0.03	-4.654	0.737
Benign	17	29687567	G	A	NF1	GRCh37	ClinVar	0	4.46	0	63	1.52e-05	0.5806	0.2903	0.18	1.187	-1.707
Benign	9	130605442	C	T	ENG	GRCh37	ClinVar	0	0	0	70	9.64e-06	0.9211	0.5461	0.01	-2.093	-1.246
Benign	5	112174030	T	C	APC	GRCh37	ClinVar	0	7	0	781	2.1e-05	0	0	0	-0.426	0
Benign	13	32914985	T	C	BRCA2	GRCh37	ClinVar	0	2.14	0	349	7.49e-05	0.1415	0.9294	0.16	0.088	0.047
Benign	7	6036965	A	G	PMS2	GRCh37	ClinVar	0	0	1	9	0.00015313	0.1837	0.9184	0.172	-0.754	-1.083
Benign	13	32929232	A	T	BRCA2	GRCh37	ClinVar	0	6.42	0	194	9.54e-05	0.9065	0.5491	0.06	-0.204	-0.299
Benign	7	6043404	A	C	PMS2	GRCh37	ClinVar	0	0	0	20	0.00038966	0.3883	0.1942	0.133	0.127	1.079
Benign	17	29508754	T	C	NF1	GRCh37	ClinVar	0	0	0	27	6.29e-05	0.7105	0.3553	0.155	0.938	0.101
Benign	1	43396396	G	A	SLC2A1	GRCh37	ClinVar	0.0213	0	1	100	0.000482417	0.6349	0.6857	0.03	-1.108	-0.126
Benign	10	73558133	G	C	CDH23	GRCh37	ClinVar	0.0217	0	1	23	0.000100639	0.2044	0.1022	0.05	4.461	0.527
Benign	11	47367915	C	T	MYBPC3	GRCh37	ClinVar	0.0357	0	0	7	4.73e-06	0.0854	0.0427	0.03	-0.45	-2.409
Benign	17	29528174	T	C	NF1	GRCh37	ClinVar	0	3.07	0	4	8.31e-05	0.065	0.9756	0.14	0.125	1.165
Benign	10	73442299	C	T	CDH23	GRCh37	ClinVar	0.125	6.62	0	31	3.89e-05	0.4844	0.7656	0.04	1.915	-0.764
Benign	13	110827574	T	A	COL4A1	GRCh37	ClinVar	0.0769	2.91	0	10	0.000236122	0.1429	0.9357	0.02	-0.489	1.507
Benign	13	32900653	A	G	BRCA2	GRCh37	ClinVar	0	0	0	18	2.29e-05	0.313	0.1565	0.17	3.517	1.106
Benign	17	29586085	A	T	NF1	GRCh37	ClinVar	0.1111	2.67	0	36	0.000224423	0.7347	0.3673	0.118	0.306	0.238
Benign	7	6027229	T	C	PMS2	GRCh37	ClinVar	0.0076	0	0	23	6.92e-05	0.0534	0.0267	0.16	-3.56	0.331
Benign	16	68846046	T	C	CDH1	GRCh37	ClinVar	0.037	0	0	9	0.00016361	0.1395	0.0698	0.05	-0.262	-1.334
Benign	3	37056007	G	A	MLH1	GRCh37	ClinVar	0	0	0	29	0.000104094	0.5133	0.7522	0.07	4.295	-0.956
Benign	8	61769171	A	G	CHD7	GRCh37	ClinVar	0	0	0	168	7.5e-05	0.7568	0.3784	0.04	1.096	-0.169
Benign	13	32912701	T	A	BRCA2	GRCh37	ClinVar	0	0	0	2300	0.000183437	0.9327	0.4663	0.16	-1.218	0.107
Benign	15	48764851	G	A	FBN1	GRCh37	ClinVar	0	0	0	23	4.57e-05	0.3651	0.1825	0.03	-0.014	1.259
Benign	11	47358997	G	A	MYBPC3	GRCh37	ClinVar	0	0	1	56	7.05e-05	0.5926	0.709	0.02	0.705	-0.735
Benign	17	7579405	T	C	TP53	GRCh37	ClinVar	0	10.9	0	47	1.79e-05	0.6738	0.6667	0.05	-0.1	1.43
Benign	13	32907016	G	A	BRCA2	GRCh37	ClinVar	0	0	0	509	2.29e-05	0.9122	0.5448	0.16	0.408	-0.233
Benign	11	67257556	C	T	AIP	GRCh37	ClinVar	0.037	0	1	48	0.000443067	0.5424	0.2712	0.01	-0.469	0.766
Benign	7	94055079	T	C	COL1A2	GRCh37	ClinVar	0.0556	0	1	18	0.000105212	0.3333	0.1667	0.019	0.81	1.307
Benign	16	68853297	G	A	CDH1	GRCh37	ClinVar	0.0625	0	0	32	4.79e-05	0.4384	0.7877	0.02	-3.385	-0.179
Benign	6	7585724	G	A	DSP	GRCh37	ClinVar	0.0019	0	1	2850	9.23e-05	0	0	0	-0.202	0
Benign	16	68853297	G	C	CDH1	GRCh37	ClinVar	0.0909	0	0	32	0.000736359	0.4384	0.7877	0.02	-3.385	0.175
Benign	17	29528168	A	G	NF1	GRCh37	ClinVar	0	3.07	0	10	0.00124618	0.1626	0.9268	0.14	0.978	0.153
Benign	5	112164639	A	G	APC	GRCh37	ClinVar	0	2.01	0	31	2.09e-05	0.5299	0.7436	0.18	-0.547	1.588
Benign	17	29653009	T	C	NF1	GRCh37	ClinVar	0.0182	0	0	172	8.31e-05	0.7945	0.3972	0.15	1.253	0.177
Benign	13	32953576	A	G	BRCA2	GRCh37	ClinVar	0	0	0	77	1.07e-05	0.7739	0.6181	0.11	-0.428	0.222
Benign	17	29527511	T	A	NF1	GRCh37	ClinVar	0	0	0	72	0.000175209	0.8276	0.4138	0.2	-0.085	1.444
Benign	13	32914471	A	G	BRCA2	GRCh37	ClinVar	0.0021	0	0	863	6.47e-05	0.35	0.8252	0.16	-0.593	0.022
Benign	13	32907454	A	G	BRCA2	GRCh37	ClinVar	0	0	0	71	0.000272649	0.1272	0.9373	0.16	-0.188	0.221
Benign	13	32907451	A	G	BRCA2	GRCh37	ClinVar	0	0	0	74	1.07e-05	0.1326	0.9346	0.16	-0.178	-0.186
Benign	16	68862192	C	T	CDH1	GRCh37	ClinVar	0.04	0	0	16	0.000110433	0.2443	0.8855	0.1	-0.504	-0.223
Benign	17	39913772	G	A	JUP	GRCh37	ClinVar	0.0417	0	0	17	0.000117738	0.2787	0.1393	0.06	-3.063	0.647
Benign	5	90077349	C	T	GPR98	GRCh37	ClinVar	0.0714	0	0	47	2.07e-05	0.6309	0.6913	0.15	0.706	-0.965
Benign	13	32910472	T	C	BRCA2	GRCh37	ClinVar	0.0021	5.49	0	71	1.93e-05	0.0288	0.0144	0.16	0.113	0.269
Benign	15	93522367	A	T	CHD2	GRCh37	ClinVar	0	9.61	1	3	0.000859397	0.0403	0.0201	0.12	0.287	-0.75
Benign	13	32893248	A	G	BRCA2	GRCh37	ClinVar	0	0	0	35	1.07e-05	0.2811	0.1406	0.16	0.153	-1.357
Benign	2	166901667	A	G	SCN1A	GRCh37	ClinVar	0.0435	0	0	115	7.36e-05	0.807	0.6	0.01	0.13	0.663
Benign	5	112175803	C	G	APC	GRCh37	ClinVar	0.0011	4.85	0	2554	7.6e-05	0	0	0	-0.764	0
Benign	3	38592301	G	A	SCN5A	GRCh37	ClinVar	0	0	0	749	1.31e-05	0	0	0	0.683	0
Benign	14	23897874	G	A	MYH7	GRCh37	ClinVar	0.037	0	0	6	6.84e-05	0.0702	0.0351	0.02	5.505	-0.712
Benign	13	32950871	A	G	BRCA2	GRCh37	ClinVar	0	5.42	0	58	0.0010186	0.9508	0.5328	0.1	-0.415	-0.322
Benign	17	18023968	C	T	MYO15A	GRCh37	ClinVar	0	0	0	1756	4.12e-05	0.9175	0.5415	0.09	-0.173	0.291
Benign	13	100741398	A	G	PCCA	GRCh37	ClinVar	0	2.39	1	82	5.93e-05	0	0	0	-1.437	0
Benign	7	6026665	C	T	PMS2	GRCh37	ClinVar	0.0076	0	0	276	9.18e-05	0.6404	0.681	0.16	0.716	-0.317
Benign	7	44190645	G	A	GCK	GRCh37	ClinVar	0	0	0	30	0.000262327	0.5	0.25	0.04	-1.343	-1.598
Benign	13	32911421	T	C	BRCA2	GRCh37	ClinVar	0	2.47	0	1020	7.49e-05	0.4136	0.2068	0.16	0.235	-0.068
Benign	5	112177960	A	G	APC	GRCh37	ClinVar	0	0	0	4711	2.12e-06	0	0	0	0.089	0
Benign	5	112175065	A	G	APC	GRCh37	ClinVar	0	0	0	1816	1.5e-05	0	0	0	-0.319	0
Benign	X	154158201	T	G	F8	GRCh37	ClinVar	0	2.64	0	1356	8.99e-05	0.8731	0.5637	0.09	0.476	0.042
Benign	13	32953996	A	G	BRCA2	GRCh37	ClinVar	0	0	0	55	1.07e-05	0.6707	0.6707	0.18	-0.027	-0.588
Benign	17	29657497	T	C	NF1	GRCh37	ClinVar	0	0	0	20	9.4e-06	0.197	0.9064	0.25	2.377	0.67
Benign	5	89949540	C	T	GPR98	GRCh37	ClinVar	0.0288	0	0	230	2.79e-05	0.6183	0.6922	0.06	0.576	-0.104
Benign	6	7569544	G	A	DSP	GRCh37	ClinVar	0	0	0	30	0.00011588	0.3871	0.8129	0.11	-1.935	-0.252
Benign	7	6027076	T	C	PMS2	GRCh37	ClinVar	0.0076	0	0	176	0.000388012	0.4084	0.2042	0.16	-0.463	0.621
Benign	7	94056349	C	T	COL1A2	GRCh37	ClinVar	0	0	1	25	7.1e-05	0.0782	0.9624	0.05	-0.506	-1.249
Benign	16	68772271	G	A	CDH1	GRCh37	ClinVar	0	3.29	1	44	4.79e-05	0.7652	0.6261	0.04	-1.298	-1.184
Benign	15	48713002	G	A	FBN1	GRCh37	ClinVar	0	11.07	0	2	5.06e-05	0.0333	0.0167	0.04	-0.094	1.039
Benign	17	29663455	T	C	NF1	GRCh37	ClinVar	0	0	0	37	3.07e-05	0.5248	0.7447	0.09	0.156	0.315
Benign	9	98241360	G	A	PTCH1	GRCh37	ClinVar	0.0385	6.61	0	70	0.00036897	0.9459	0.473	0.1	0.268	-1.038
Benign	17	29676139	G	A	NF1	GRCh37	ClinVar	0	10.74	0	2	9.42e-05	0.0303	0.0152	0.11	-0.996	1.208
Benign	13	32971091	A	G	BRCA2	GRCh37	ClinVar	0	0	0	57	1.73e-05	0.7755	0.3878	0.12	0.594	1.371
Benign	7	6035237	C	T	PMS2	GRCh37	ClinVar	0.0714	0	1	28	4.97e-05	0.56	0.28	0.168	-1.033	-2.039
Benign	7	6022574	T	C	PMS2	GRCh37	ClinVar	0	0	0	49	0.000308905	0.5833	0.2917	0.12	-0.399	-1.556
Benign	17	29554285	G	A	NF1	GRCh37	ClinVar	0	6.21	1	25	1.31e-05	0.6757	0.6757	0	0.527	-1.195
Benign	5	112173724	A	G	APC	GRCh37	ClinVar	0	4.42	0	475	2.12e-06	0	0	0	1.003	0
Benign	6	7569487	G	A	DSP	GRCh37	ClinVar	0.05	0	0	69	1.48e-05	0.8903	0.4452	0.11	-2.744	-0.175
Benign	13	32971127	T	C	BRCA2	GRCh37	ClinVar	0.0435	0	0	55	2.11e-05	0.7483	0.6327	0.12	-0.855	-0.941
Benign	9	21974812	C	A	CDKN2A	GRCh37	ClinVar	0.0119	0	1	136	0.00358466	0	0	0	-1.14	0
Benign	5	112173280	A	G	APC	GRCh37	ClinVar	0	0	0	31	0.00123321	0	0	0	0.086	0
Benign	10	73500602	C	G	CDH23	GRCh37	ClinVar	0.0588	0	0	24	0.000193931	0.3721	0.186	0.02	-0.029	0.763
Benign	13	32930635	C	G	BRCA2	GRCh37	ClinVar	0.04	0	0	71	0.000142195	0.7802	0.3901	0.1	-0.205	-0.898
Benign	3	37090415	G	A	MLH1	GRCh37	ClinVar	0	0	0	21	0.000104094	0.3684	0.1842	0.07	2.256	1.391
Benign	17	78092081	G	T	GAA	GRCh37	ClinVar	0	0	0	76	0.000330218	0.9212	0.5455	0.03	0.152	-1.143
Benign	5	90106548	C	T	GPR98	GRCh37	ClinVar	0.0135	0	1	499	1.87e-05	0.9024	0.4512	0.21	-0.886	0.146
Benign	13	32954246	C	T	BRCA2	GRCh37	ClinVar	0	0	0	37	0.000282765	0.5324	0.741	0.23	0.161	-0.611
Benign	1	46658610	A	G	POMGNT1	GRCh37	ClinVar	0	0	0	21	0.000120538	0.7119	0.3559	0.185	-0.27	1.524
Benign	6	7542274	T	C	DSP	GRCh37	ClinVar	0	0	1	45	6.16e-05	0	0	0	2.696	0
Benign	13	32910652	T	C	BRCA2	GRCh37	ClinVar	0	0	0	251	4.23e-05	0.1018	0.0509	0.16	0.137	0.069
Benign	17	29559778	G	A	NF1	GRCh37	ClinVar	0.0333	3.86	0	61	2.11e-05	0.6703	0.3352	0.11	0.003	-0.239
Benign	16	68845669	C	T	CDH1	GRCh37	ClinVar	0.0556	3.29	1	83	2.92e-05	0.9432	0.4716	0.01	1.945	-0.383
Benign	5	125928395	A	G	ALDH7A1	GRCh37	ClinVar	0	0	0	27	0.000123215	0.8182	0.4091	0.033	-0.859	1.219
Benign	19	38954086	G	A	RYR1	GRCh37	ClinVar	0	0	0	24	7.41e-06	0.4571	0.2286	0	0.275	0.074
Benign	13	32930635	C	T	BRCA2	GRCh37	ClinVar	0	7.62	0	71	4.59e-05	0.7802	0.3901	0.1	-0.205	-0.783
Benign	14	23901954	C	A	MYH7	GRCh37	ClinVar	0.0303	0	0	51	0.000384844	0.6497	0.3248	0.01	-0.998	-0.572
Benign	17	29664582	T	C	NF1	GRCh37	ClinVar	0	0	0	19	3.07e-05	0.1767	0.9163	0.1	0.357	-0.833
Benign	5	112178135	T	C	APC	GRCh37	ClinVar	0	0	0	4886	0.000342342	0	0	0	0.562	0
Benign	13	32910736	C	T	BRCA2	GRCh37	ClinVar	0.0021	0	0	335	5.14e-05	0.1358	0.0679	0.16	-0.067	0.022
Benign	17	78078709	T	C	GAA	GRCh37	ClinVar	0.0088	0	1	223	7.62e-05	0.7716	0.6159	0.03	2.081	1.197
Benign	5	112176253	T	C	APC	GRCh37	ClinVar	0.0011	7.61	0	3004	3.04e-05	0	0	0	-0.083	0
Benign	17	78087028	G	A	GAA	GRCh37	ClinVar	0.0571	0	0	12	0.000350127	0.1611	0.0805	0.06	-2.661	-1.081
Benign	13	32910904	A	G	BRCA2	GRCh37	ClinVar	0	0	0	503	1.07e-05	0.204	0.102	0.16	0.801	-0.169
Benign	14	21769356	C	G	RPGRIP1	GRCh37	ClinVar	0.0172	0	1	41	0.000264877	0.3015	0.8529	0.02	-1.05	0.591
Benign	2	152355818	A	G	NEB	GRCh37	ClinVar	0	0	0	7	2.76e-05	0.1505	0.9355	0.102	4.075	2.053
Benign	17	29559778	G	T	NF1	GRCh37	ClinVar	0.0333	3.86	0	61	0.000196331	0.6703	0.3352	0.11	0.003	-0.2
Benign	17	29686012	G	A	NF1	GRCh37	ClinVar	0.1	7.04	0	22	2.25e-05	0.9362	0.5532	0.405	2.283	1.135
Benign	19	38964109	T	C	RYR1	GRCh37	ClinVar	0.012	0	0	93	5.21e-06	0.4709	0.2354	0	0.242	0.408
Benign	15	48748898	A	G	FBN1	GRCh37	ClinVar	0	0	0	62	3.13e-05	0.9841	0.4921	0.2	-0.237	0.879
Benign	15	93536224	C	T	CHD2	GRCh37	ClinVar	0	4.09	0	5	6.17e-05	0.0714	0.9714	0.07	-1.601	-0.871
Benign	13	32929232	A	G	BRCA2	GRCh37	ClinVar	0	4.44	0	194	1.75e-06	0.9065	0.5491	0.06	-0.204	0.365
Benign	19	38989882	C	T	RYR1	GRCh37	ClinVar	0.0417	9.2	0	2	2.63e-05	0.0294	0.9926	0.06	-0.547	0.653
Benign	5	36958269	C	T	NIPBL	GRCh37	ClinVar	0.0909	4.14	0	64	3.11e-05	1	0.5	0.11	-0.667	-0.395
Benign	7	6035183	C	T	PMS2	GRCh37	ClinVar	0.1875	2.08	1	19	7.36e-05	0.38	0.82	0.168	0.71	2.172
Benign	17	7579336	C	T	TP53	GRCh37	ClinVar	0	5.57	0	25	0.000784862	0.1792	0.914	0.05	-0.223	1.969
Benign	19	38964223	G	A	RYR1	GRCh37	ClinVar	0.012	0	0	189	1.19e-05	0.957	0.5241	0	-0.45	-0.27
Benign	3	38622491	C	T	SCN5A	GRCh37	ClinVar	0.0105	2.42	0	70	1.86e-05	0.3175	0.8435	0.03	3.289	1.81
Benign	17	39925880	C	T	JUP	GRCh37	ClinVar	0.0222	6.49	1	50	8.61e-05	0.3846	0.1923	0.01	0.093	0.832
Benign	1	43392781	C	T	SLC2A1	GRCh37	ClinVar	0.0033	7.24	0	71	0.000546925	0	0	0	-0.212	0
Benign	13	32911873	T	C	BRCA2	GRCh37	ClinVar	0	0	0	1472	6.79e-05	0.5969	0.2985	0.16	0.9	-0.272
Benign	9	98270503	C	G	PTCH1	GRCh37	ClinVar	0.0206	0	1	61	0.000338718	0	0	0	2.148	0
Benign	11	47367915	C	G	MYBPC3	GRCh37	ClinVar	0.0357	0	0	7	0.000169134	0.0854	0.0427	0.03	-0.45	-2.366
Benign	1	94497412	C	G	ABCA4	GRCh37	ClinVar	0.0159	0	0	79	0.0001503	0.594	0.7068	0.04	-0.37	-0.783
Benign	3	41280827	C	T	CTNNB1	GRCh37	ClinVar	0.0323	8.58	0	19	0.00018997	0.1719	0.9186	0.14	4.485	-1.406
Benign	5	36986009	T	C	NIPBL	GRCh37	ClinVar	0	0	0	395	3.54e-05	0.4859	0.7577	0.1	3.438	0.179
Benign	9	98239859	G	A	PTCH1	GRCh37	ClinVar	0	0	0	31	5.51e-05	0.3974	0.8077	0.04	0.06	-2.079
Benign	15	48703370	C	T	FBN1	GRCh37	ClinVar	0	0	0	207	9.22e-05	0	0	0	1.071	0
Benign	13	32944580	A	G	BRCA2	GRCh37	ClinVar	0	0	0	42	2.29e-05	0.5385	0.2692	0.23	-0.057	-0.824
Benign	3	37067253	C	T	MLH1	GRCh37	ClinVar	0	0	1	126	0.000156265	0.6792	0.3396	0.14	-0.169	-0.023
Benign	7	6035183	C	A	PMS2	GRCh37	ClinVar	0.1875	3.38	1	19	0.000386256	0.38	0.82	0.168	0.71	-0.682
Benign	6	7578702	A	C	DSP	GRCh37	ClinVar	0.1333	0	0	6	0.000201599	0.1212	0.0606	0.106	0.283	1.698
Benign	12	49432592	G	A	MLL2	GRCh37	ClinVar	0	0	0	181	1.56e-05	0.1941	0.0971	0.07	-0.76	0.08
Benign	5	112178572	T	C	APC	GRCh37	ClinVar	0.0011	0	1	5323	3.99e-05	0	0	0	2.023	0
Benign	17	18043920	G	A	MYO15A	GRCh37	ClinVar	0.037	0	0	60	1.68e-05	0.6091	0.7005	0.09	-3.468	-2.324
Benign	16	68862177	T	C	CDH1	GRCh37	ClinVar	0	0	0	31	0.000198871	0.4733	0.771	0.1	0.303	0.59
Benign	1	55509644	G	A	PCSK9	GRCh37	ClinVar	0	0	0	64	0.00134648	0.6667	0.6719	0.04	0.034	0.482
Benign	11	47360201	G	A	MYBPC3	GRCh37	ClinVar	0.0323	3.04	0	30	0.000123629	0.375	0.1875	0	-4.486	0.153
Benign	19	39076588	C	T	RYR1	GRCh37	ClinVar	0	0	0	11	5.3e-06	0.3385	0.1692	0.05	0.058	-0.438
Benign	13	32906596	G	A	BRCA2	GRCh37	ClinVar	0.0087	0	0	188	2.29e-05	0.3369	0.1685	0.16	0.069	-0.386
Benign	17	7579333	T	A	TP53	GRCh37	ClinVar	0.0189	5.16	0	22	0.00186929	0.1577	0.9247	0.05	-0.122	-0.968
Benign	5	112176943	A	C	APC	GRCh37	ClinVar	0	0	0	3694	0.00020377	0	0	0	-0.08	0
Benign	5	112116561	A	G	APC	GRCh37	ClinVar	0	0	0	40	1.3e-05	0.7018	0.6579	0.06	-0.417	1.277
Benign	5	112090647	C	T	APC	GRCh37	ClinVar	0	0	0	76	4.62e-05	0.9935	0.5098	0.14	3.115	-0.993
Benign	14	23893311	G	T	MYH7	GRCh37	ClinVar	0	0	0	48	0.00124654	0.3951	0.1975	0	4.479	-0.516
Benign	13	32950827	T	C	BRCA2	GRCh37	ClinVar	0	0	0	21	0.000282765	0.3443	0.1721	0.1	-0.823	0.586
Benign	5	112174846	A	G	APC	GRCh37	ClinVar	0.0032	5.73	1	1597	1.5e-05	0	0	0	-0.424	0
Benign	5	125887725	G	C	ALDH7A1	GRCh37	ClinVar	0.05	7.2	0	13	0.00117619	0.2222	0.8974	0.24	0.595	0.791
Benign	13	32929061	G	T	BRCA2	GRCh37	ClinVar	0.0256	0	0	64	9.12e-05	0.2991	0.1495	0.06	-0.349	-0.34
Benign	17	29483093	T	C	NF1	GRCh37	ClinVar	0	0	0	52	8.31e-05	0.7222	0.6458	0.27	2.004	0.877
Benign	5	112178686	T	C	APC	GRCh37	ClinVar	0	0	1	5437	9.14e-06	0	0	0	-0.296	0
Benign	2	166170454	C	T	SCN2A	GRCh37	ClinVar	0	0	0	43	0.000130548	0.4155	0.2077	0.12	2.528	-0.688
Benign	13	32914756	T	C	BRCA2	GRCh37	ClinVar	0.0021	0	0	578	1.93e-05	0.2344	0.883	0.16	0.335	-0.023
Benign	6	7576527	G	A	DSP	GRCh37	ClinVar	0	11.14	0	1	0.000326671	0.0123	0.0061	0.11	0.395	-1.324
Benign	9	98231321	C	A	PTCH1	GRCh37	ClinVar	0.0361	2.45	0	115	0.000427351	0.5707	0.2854	0.1	-0.955	-1.021
Benign	13	32910619	G	C	BRCA2	GRCh37	ClinVar	0.0021	10.45	0	218	9.88e-05	0.0884	0.0442	0.16	0.126	0.014
Benign	13	32903581	C	T	BRCA2	GRCh37	ClinVar	0	8.52	1	2	2.62e-05	0.08	0.04	0.178	0.298	-0.591
Benign	17	18055205	G	A	MYO15A	GRCh37	ClinVar	0.1	0	0	46	1.05e-05	0.8679	0.434	0.059	1.319	1.078
Benign	13	32912017	G	A	BRCA2	GRCh37	ClinVar	0.0021	6.89	0	1616	0.0010186	0.6553	0.3277	0.16	-0.11	-0.538
Benign	6	7571663	T	G	DSP	GRCh37	ClinVar	0	0	0	48	0.000109291	0.4752	0.2376	0.01	0.247	0.217
Benign	17	7579579	C	T	TP53	GRCh37	ClinVar	0.0189	5.1	0	12	0.000985856	0.086	0.043	0.05	-0.99	-2.492
Benign	13	32907193	T	C	BRCA2	GRCh37	ClinVar	0	0	0	332	4.23e-05	0.595	0.7034	0.16	-0.238	0.424
Benign	17	7579351	G	T	TP53	GRCh37	ClinVar	0.0189	5.16	0	40	0.00227815	0.2867	0.8602	0.05	0.187	-0.744
Benign	3	37067163	G	A	MLH1	GRCh37	ClinVar	0	0	1	36	4.88e-05	0.1941	0.097	0.14	0.108	-0.073
Benign	16	68853307	C	T	CDH1	GRCh37	ClinVar	0	0	0	22	0.00109377	0.3014	0.8562	0.02	0.473	-0.064
Benign	11	76916513	C	T	MYO7A	GRCh37	ClinVar	0.0714	3.44	0	7	5.13e-05	0.0897	0.0449	0.07	-0.004	-1.249
Benign	2	220283427	C	T	DES	GRCh37	ClinVar	0	6.35	1	336	0.000252062	0	0	0	0.993	0
Benign	6	99323424	C	T	FBXL4	GRCh37	ClinVar	0	2.32	0	134	0.000427285	0.8562	0.5751	0.18	-0.602	1.13
Benign	13	32913070	A	G	BRCA2	GRCh37	ClinVar	0.0021	6.15	0	2264	1.24e-05	0.9181	0.5412	0.16	0.076	0.023
Benign	13	32907097	G	A	BRCA2	GRCh37	ClinVar	0.0087	7.5	0	428	0.000300309	0.767	0.6174	0.16	0.501	-0.384
Benign	13	32971136	G	A	BRCA2	GRCh37	ClinVar	0.0435	0	0	46	7.7e-05	0.6259	0.6939	0.12	0.014	1.239
Benign	11	61724918	C	A	BEST1	GRCh37	ClinVar	0.0526	6.48	0	19	0.00398302	0.4872	0.7692	0.11	0.831	-0.252
Benign	5	90087073	A	G	GPR98	GRCh37	ClinVar	0	0	0	91	5.84e-06	0.384	0.8101	0.15	0.018	-0.687
Benign	19	38948268	C	G	RYR1	GRCh37	ClinVar	0	6.57	1	3	0.000131363	0.0448	0.9851	0.12	2.439	0.262
Benign	13	32906626	C	T	BRCA2	GRCh37	ClinVar	0.0172	0	0	218	3.82e-05	0.3907	0.1953	0.16	-0.027	-0.276
Benign	10	17088006	T	C	CUBN	GRCh37	ClinVar	0.0556	0	0	74	0.000256956	0.9193	0.5466	0.1	-0.433	-1.017
Benign	1	46660295	T	C	POMGNT1	GRCh37	ClinVar	0	0	0	29	0.000105516	0.5859	0.2929	0.096	0.831	-2.313
Benign	13	32907169	A	T	BRCA2	GRCh37	ClinVar	0	3.71	0	356	0.000143211	0.638	0.6819	0.16	-0.512	0.48
Benign	16	88496719	G	A	ZNF469	GRCh37	ClinVar	0.0015	0	1	339	0.00023467	0	0	0	-1.489	0
Benign	16	88502482	C	T	ZNF469	GRCh37	ClinVar	0.0005	2.91	1	5341	3.95e-05	0	0	0	0.291	0
Benign	15	93482856	A	G	CHD2	GRCh37	ClinVar	0	0	1	49	0.000144327	0.695	0.3475	0.06	0.21	-0.78
Benign	5	112173496	G	A	APC	GRCh37	ClinVar	0.0011	0	0	247	2.09e-05	0	0	0	0.117	0
Benign	13	32912167	A	G	BRCA2	GRCh37	ClinVar	0	0	0	1766	1.24e-05	0.7161	0.3581	0.16	1.115	0.014
Benign	19	38996014	G	A	RYR1	GRCh37	ClinVar	0.125	0	0	25	0.000188197	0.5556	0.7333	0.012	0.268	1.19
Benign	17	29657368	C	T	NF1	GRCh37	ClinVar	0	0	0	55	9.4e-06	0.5419	0.2709	0.25	0.126	-0.657
Benign	10	73569662	C	T	CDH23	GRCh37	ClinVar	0	0	1	86	4.31e-05	0.6693	0.3346	0.01	2.055	-0.436
Benign	15	48936892	C	T	FBN1	GRCh37	ClinVar	0.0317	0	1	90	2.07e-05	0.5217	0.742	0.02	-0.058	-0.836
Benign	5	112102953	T	C	APC	GRCh37	ClinVar	0.05	3.83	0	68	6.22e-05	0.6733	0.3366	0.16	-0.47	0.614
Benign	17	29552241	C	A	NF1	GRCh37	ClinVar	0.0909	0	0	28	0.000454429	0.359	0.8269	0.13	-0.102	2.382
Benign	17	39925442	C	T	JUP	GRCh37	ClinVar	0	2.3	0	18	8.1e-05	0.1506	0.0753	0.03	-0.881	-0.289
Benign	13	32912422	T	C	BRCA2	GRCh37	ClinVar	0.0021	0	0	2021	1.93e-05	0.8195	0.4098	0.16	0.158	0.047
Benign	5	112179277	G	A	APC	GRCh37	ClinVar	0.0011	0	0	6028	1.3e-05	0	0	0	2.516	0
Benign	11	67258377	G	A	AIP	GRCh37	ClinVar	0	8.15	1	119	0.00314578	0	0	0	0.373	0
Benign	1	40767022	G	A	COL9A2	GRCh37	ClinVar	0.0068	0	0	32	0.000189944	0	0	0	-1.766	0
Benign	17	29559871	C	T	NF1	GRCh37	ClinVar	0.0645	3.2	0	29	4.67e-05	0.3187	0.8462	0.11	-0.187	0.222
Benign	15	93567695	C	T	CHD2	GRCh37	ClinVar	0	0	0	94	7.93e-05	0	0	0	-0.167	0
Benign	11	47354378	A	G	MYBPC3	GRCh37	ClinVar	0	8.31	0	14	0.000183026	0.175	0.9187	0.08	0.127	0.254
Benign	9	98209692	C	T	PTCH1	GRCh37	ClinVar	0.0164	0	0	42	0.000241717	0.1553	0.0776	0.01	-0.538	-1.02
Benign	11	103057048	A	G	DYNC2H1	GRCh37	ClinVar	0	0	0	78	1.47e-05	0.6	0.3	0.14	-1.55	0.118
Benign	13	32906659	G	A	BRCA2	GRCh37	ClinVar	0	0	0	251	0.000300309	0.4498	0.2249	0.16	-0.199	-0.352
Benign	6	7585493	C	G	DSP	GRCh37	ClinVar	0.0037	0	1	2619	0.000175524	0	0	0	-1.887	0
Benign	11	47362783	C	T	MYBPC3	GRCh37	ClinVar	0.08	0	0	13	0.000734541	0.243	0.1215	0.029	0.8	-0.446
Benign	13	32912377	A	G	BRCA2	GRCh37	ClinVar	0	3.64	0	1976	0.0010186	0.8013	0.4006	0.16	1.303	0.072
Benign	2	73784477	T	A	ALMS1	GRCh37	ClinVar	0.0435	0	0	5	0.000149851	0.0741	0.9704	0.05	1	1.994
Benign	13	32914912	T	G	BRCA2	GRCh37	ClinVar	0	0	0	422	0.000175089	0.1711	0.9146	0.16	-0.276	-0.243
Benign	5	112178239	A	G	APC	GRCh37	ClinVar	0	0	0	4990	0.000117128	0	0	0	0.184	0
Benign	19	39055862	G	C	RYR1	GRCh37	ClinVar	0.0063	4.94	1	264	9.81e-05	0.6494	0.3247	0.02	-0.035	0.111
Benign	9	98220571	C	T	PTCH1	GRCh37	ClinVar	0	0	0	5	0.000241717	0.0356	0.0178	0.04	-3.687	-1.224
Benign	7	150645959	G	T	KCNH2	GRCh37	ClinVar	0.0357	0	1	16	0.000657611	0.1649	0.9227	0.07	2.191	-0.172
Benign	19	38989876	C	T	RYR1	GRCh37	ClinVar	0.0417	0	0	8	4.69e-05	0.1176	0.9485	0.06	0.04	-0.878
Benign	16	68849513	C	T	CDH1	GRCh37	ClinVar	0	0	0	96	7.47e-05	0.7837	0.3918	0.09	-5.885	-0.012
Benign	9	6589230	C	T	GLDC	GRCh37	ClinVar	0.0625	0	0	36	0.000929198	0.7347	0.6429	0.151	0.169	-1.839
Benign	3	37053534	A	G	MLH1	GRCh37	ClinVar	0	0	0	33	0.00123942	0.7416	0.3708	0.119	0.038	-1.796
Benign	15	48703418	G	A	FBN1	GRCh37	ClinVar	0	0	0	159	9.19e-06	0	0	0	-0.994	0
Benign	3	38607990	G	A	SCN5A	GRCh37	ClinVar	0	0	0	84	0.000117693	0.9655	0.4828	0.01	0.59	-0.584
Benign	16	68835733	A	G	CDH1	GRCh37	ClinVar	0.0196	6.86	0	64	0.00105494	0.5714	0.7188	0.08	-0.648	-0.84
Benign	16	68849450	T	C	CDH1	GRCh37	ClinVar	0	0	0	33	2.97e-05	0.2694	0.1347	0.09	-0.504	0.144
Benign	13	32972841	C	T	BRCA2	GRCh37	ClinVar	0.0067	0	0	543	3.44e-05	0	0	0	0.13	0
Benign	16	68772253	C	T	CDH1	GRCh37	ClinVar	0	0	1	54	9.71e-05	0.9391	0.4696	0.04	-0.631	-0.492
Benign	13	32971179	C	T	BRCA2	GRCh37	ClinVar	0.0435	10.65	0	3	7.49e-05	0.0408	0.9864	0.12	0.289	-1.052
Benign	11	47359335	G	A	MYBPC3	GRCh37	ClinVar	0.1364	0	0	11	0.000113952	0.2095	0.1048	0.02	-0.149	0.613
Benign	13	32912372	T	C	BRCA2	GRCh37	ClinVar	0	0	0	1971	0.000282765	0.7993	0.3996	0.16	-0.176	0.286
Benign	8	1719517	G	A	CLN8	GRCh37	ClinVar	0.0093	0	0	247	0.0124034	0.7417	0.6306	0.09	4.221	0
Benign	14	23902398	G	A	MYH7	GRCh37	ClinVar	0	0	0	39	6.84e-05	0.5417	0.2708	0.01	0.755	0.385
Benign	13	32929229	A	G	BRCA2	GRCh37	ClinVar	0	4.44	0	197	2.29e-05	0.9206	0.5421	0.06	-0.062	-0.135
Benign	7	150644851	G	A	KCNH2	GRCh37	ClinVar	0.0156	0	1	116	0.000111489	0.8498	0.4249	0.06	0.709	-1.481
Benign	17	78082105	G	A	GAA	GRCh37	ClinVar	0.0435	4.93	0	17	0.000350127	0.2833	0.1417	0.04	-1.838	1.478
Benign	17	29490281	C	T	NF1	GRCh37	ClinVar	0.0741	3.75	0	78	2.12e-05	0.8168	0.4084	0.15	0.596	0.276
Benign	16	68863643	C	T	CDH1	GRCh37	ClinVar	0.08	0	0	58	0.000101186	0.8056	0.6042	0.07	-0.033	0.282
Benign	17	29663838	A	G	NF1	GRCh37	ClinVar	0	5.35	0	95	0.000367407	0.6786	0.6643	0.22	1.492	0.284
Benign	15	48788367	A	G	FBN1	GRCh37	ClinVar	0	0	0	56	4.57e-05	0.8889	0.4444	0.14	0.751	-1.31
Benign	5	112177297	T	G	APC	GRCh37	ClinVar	0	0	0	4048	0.00025997	0	0	0	0.251	0
Benign	14	23896488	C	T	MYH7	GRCh37	ClinVar	0.1111	5.34	0	29	4.1e-05	0.8529	0.4265	0	4.341	-0.616
Benign	16	68772265	G	C	CDH1	GRCh37	ClinVar	0.1176	0	1	50	0.000736359	0.8696	0.5739	0.04	-0.159	0.802
Benign	14	23892924	G	A	MYH7	GRCh37	ClinVar	0	0	0	9	6.84e-05	0.1017	0.0508	0.01	4.25	0.469
Benign	5	112174069	T	C	APC	GRCh37	ClinVar	0.0011	0	0	820	4.16e-05	0	0	0	0.086	0
Benign	17	29663718	A	G	NF1	GRCh37	ClinVar	0	0	0	66	0.00124618	0.4714	0.2357	0.22	-0.092	0.052
Benign	9	98220475	G	A	PTCH1	GRCh37	ClinVar	0	0	0	101	4.83e-05	0.7189	0.3594	0.04	-0.313	-0.759
Benign	12	25362777	A	G	KRAS	GRCh37	ClinVar	0	6.53	0	69	0.000783887	0	0	0	1.109	0
Benign	13	32893320	A	G	BRCA2	GRCh37	ClinVar	0	0	0	107	1.07e-05	0.8594	0.4297	0.16	0.248	-1.047
Benign	8	61777697	T	C	CHD7	GRCh37	ClinVar	0	0	0	123	2.91e-05	0	0	0	-1.078	0
Benign	5	112177744	A	C	APC	GRCh37	ClinVar	0.0011	0	0	4495	0.000245483	0	0	0	0.276	0
Benign	16	68772265	G	A	CDH1	GRCh37	ClinVar	0.1176	0	1	50	4.79e-05	0.8696	0.5739	0.04	-0.159	-0.713
Benign	13	32912227	G	A	BRCA2	GRCh37	ClinVar	0	0	0	1826	1.07e-05	0.7405	0.3702	0.16	-0.238	-0.022
Benign	17	29556345	T	C	NF1	GRCh37	ClinVar	0.0143	4.84	0	139	2.58e-05	0.6379	0.3189	0.11	1.201	0.108
Benign	13	32945152	G	A	BRCA2	GRCh37	ClinVar	0	0	1	60	2.29e-05	0.8276	0.4138	0.12	1.245	0.76
Benign	7	6043386	G	A	PMS2	GRCh37	ClinVar	0	2.61	0	38	0.000100659	0.7379	0.3689	0.133	0.041	-0.652
Benign	16	68772262	C	T	CDH1	GRCh37	ClinVar	0.0625	0	1	53	0.000198871	0.9217	0.5478	0.04	1.402	0.989
Benign	1	46661510	G	A	POMGNT1	GRCh37	ClinVar	0.1111	0	0	28	0.000727895	0.4912	0.7632	0.06	-1.771	-1.76
Benign	16	88494376	C	G	ZNF469	GRCh37	ClinVar	0.0044	0	0	2682	8.5e-05	0	0	0	-0.111	0
Benign	19	11218078	C	T	LDLR	GRCh37	ClinVar	0.0455	2.91	1	11	2.72e-05	0.1789	0.0894	0.02	-1.019	-0.997
Benign	20	62073846	G	A	KCNQ2	GRCh37	ClinVar	0	0	1	39	2.94e-05	0.619	0.3095	0.13	1.555	-0.688
Benign	17	29553524	G	C	NF1	GRCh37	ClinVar	0	0	0	72	0.000120861	0.576	0.288	0.05	0.034	-0.235
Benign	13	32931899	T	C	BRCA2	GRCh37	ClinVar	0.0455	0	0	21	3.44e-05	0.2234	0.1117	0.22	0.156	0.127
Benign	11	61730036	G	A	BEST1	GRCh37	ClinVar	0.0097	0	1	310	7.1e-05	0.2199	0.8904	0.06	-1.886	-0.576
Benign	9	130592035	C	G	ENG	GRCh37	ClinVar	0.0541	7.67	0	70	0.000542695	0.9929	0.5106	0.06	0.59	1.46
Benign	11	47363556	C	T	MYBPC3	GRCh37	ClinVar	0.0333	8.33	0	15	0.000809059	0.1807	0.9157	0.05	2.775	0.463
Benign	2	166210995	A	C	SCN2A	GRCh37	ClinVar	0	0	0	187	0.0003899	0.7792	0.6125	0.13	-0.197	-0.099
Benign	16	68867243	G	A	CDH1	GRCh37	ClinVar	0.0034	4.39	0	51	0.00105464	0	0	0	1.116	0
Benign	15	93486137	C	T	CHD2	GRCh37	ClinVar	0.0571	2.58	1	65	7.93e-05	0.043	0.0215	0.15	1.508	0.041
Benign	15	93489440	A	G	CHD2	GRCh37	ClinVar	0.05	0	0	7	2.01e-05	0.0782	0.9665	0.13	0.776	-1.881
Benign	7	150654577	T	C	KCNH2	GRCh37	ClinVar	0.0488	4.81	1	14	0.000313768	0.1321	0.066	0.03	0.203	0.884
Benign	13	32953621	T	C	BRCA2	GRCh37	ClinVar	0	6.08	0	32	7.68e-06	0.3216	0.8442	0.11	-0.195	0.269
Benign	13	32929175	C	T	BRCA2	GRCh37	ClinVar	0.05	3.42	0	178	1.73e-05	0.8318	0.4159	0.06	0.001	-0.145
Benign	5	112176832	G	A	APC	GRCh37	ClinVar	0	3.89	0	3583	1.5e-05	0	0	0	-2.202	0
Benign	11	76914195	G	A	MYO7A	GRCh37	ClinVar	0	3.49	0	68	3.57e-05	0.8608	0.5759	0.04	1.821	-1.033
Benign	3	38620837	T	C	SCN5A	GRCh37	ClinVar	0.0417	5.1	1	13	0.000167601	0.1605	0.9259	0.01	0.143	1.892
Benign	17	29557350	A	C	NF1	GRCh37	ClinVar	0	0	0	51	0.00059309	0.8293	0.5935	0.21	-0.361	0.37
Benign	13	32936726	T	C	BRCA2	GRCh37	ClinVar	0	5.66	1	67	5.14e-05	0.7836	0.3918	0.15	0.081	1.444
Benign	3	37067299	C	T	MLH1	GRCh37	ClinVar	0	0	1	172	0.000340269	0.9272	0.4636	0.14	0.048	0.255
Benign	17	29560213	G	A	NF1	GRCh37	ClinVar	0.0278	7.41	0	19	0.000367407	0.1792	0.9151	0.16	2.919	-0.425
Benign	8	61765566	A	G	CHD7	GRCh37	ClinVar	0.028	0	0	179	8.92e-05	0.5327	0.2664	0.02	-1.774	-0.354
Benign	17	18051490	G	A	MYO15A	GRCh37	ClinVar	0.0541	0	0	35	2.23e-05	0.3846	0.8132	0.08	1.14	0.722
Benign	11	47361334	G	A	MYBPC3	GRCh37	ClinVar	0.0833	0	0	8	0.000113952	0.1143	0.0571	0.01	0.272	-1.737
Benign	19	11227602	C	T	LDLR	GRCh37	ClinVar	0.0385	0	1	68	9.45e-05	0.9714	0.4857	0.03	-1.187	-1.223
Benign	13	32930725	C	G	BRCA2	GRCh37	ClinVar	0.04	0	0	22	0.000257024	0.2418	0.8846	0.1	-0.228	0.97
Benign	19	38931453	C	T	RYR1	GRCh37	ClinVar	0.0476	0	0	52	1.73e-05	0.8667	0.575	0.03	-1.182	-1.795
Benign	17	39923778	G	A	JUP	GRCh37	ClinVar	0	7.62	0	55	3.54e-05	0.5446	0.2723	0.02	3.241	1.538
Benign	7	6022469	C	T	PMS2	GRCh37	ClinVar	0	0	0	15	0.000308905	0.1786	0.9167	0.12	-6.779	1.905
Benign	5	112174858	A	G	APC	GRCh37	ClinVar	0	5.58	1	1609	2.12e-06	0	0	0	-0.952	0
Benign	14	23885378	C	T	MYH7	GRCh37	ClinVar	0	3.52	0	144	3.14e-06	0.932	0.466	0.03	-0.905	-0.9
Benign	9	98218573	G	A	PTCH1	GRCh37	ClinVar	0.0476	0	0	16	4.83e-05	0.2319	0.8913	0.06	-0.109	-1.734
Benign	20	62076095	G	A	KCNQ2	GRCh37	ClinVar	0.025	6.88	0	84	0.000291884	0.9545	0.5284	0.02	1.968	0.589
Benign	13	32930725	C	T	BRCA2	GRCh37	ClinVar	0.04	0	0	22	4.23e-05	0.2418	0.8846	0.1	-0.228	0.456
Benign	17	29560213	G	T	NF1	GRCh37	ClinVar	0.0278	8.52	0	19	0.000193679	0.1792	0.9151	0.16	2.919	-0.079
Benign	10	73569710	G	A	CDH23	GRCh37	ClinVar	0.0385	0	1	124	0.000277833	0.965	0.5214	0.01	0.841	0.773
Benign	6	33408971	T	C	SYNGAP1	GRCh37	ClinVar	0	0	0	22	0.000175727	0.2178	0.1089	0.1	-0.079	0.206
Benign	2	166848499	T	C	SCN1A	GRCh37	ClinVar	0	5.22	0	434	0.000133981	0	0	0	1.138	0
Benign	19	11230899	C	A	LDLR	GRCh37	ClinVar	0.0556	2.6	1	11	0.00134139	0.1549	0.9296	0.12	-2.137	-0.512
Benign	1	17350567	G	A	SDHB	GRCh37	ClinVar	0	11.73	0	3	0.000528398	0.0588	0.0294	0.113	0.545	-1.814
Benign	17	7578192	G	T	TP53	GRCh37	ClinVar	0.0909	0	0	16	0.00163331	0.2832	0.8673	0.05	-0.856	1.171
Benign	7	6026419	T	C	PMS2	GRCh37	ClinVar	0	0	0	30	6.92e-05	0.0696	0.9664	0.16	-2.327	0.516
Benign	13	32912263	A	T	BRCA2	GRCh37	ClinVar	0	0	0	1862	0.000117983	0.7551	0.3775	0.16	-0.213	-0.184
Benign	13	32930638	C	G	BRCA2	GRCh37	ClinVar	0	6.28	0	74	0.000184467	0.8132	0.4066	0.1	0.374	0.244
Benign	14	23884628	T	G	MYH7	GRCh37	ClinVar	0.08	0	0	39	4.25e-05	0.619	0.6984	0.02	2.367	1.826
Benign	11	62469994	T	A	BSCL2	GRCh37	ClinVar	0.1	0	1	28	0.000710348	0.6829	0.3415	0.065	-1.799	-0.383
Benign	14	88459467	C	G	GALC	GRCh37	ClinVar	0	0	1	154	0.000928692	0	0	0	-1.021	0
Benign	15	48784719	C	A	FBN1	GRCh37	ClinVar	0	0	0	62	0.000209498	0.9841	0.5159	0.17	-0.91	2.24
Benign	11	76909559	C	T	MYO7A	GRCh37	ClinVar	0	0	0	20	5.95e-05	0.315	0.1575	0.03	-1.534	-0.59
Benign	7	6038877	A	G	PMS2	GRCh37	ClinVar	0.04	5.83	0	30	6.95e-05	0.3571	0.1786	0.16	-2.819	0.348
Benign	5	112154851	G	A	APC	GRCh37	ClinVar	0	0	0	113	2.22e-05	0.9974	0.4987	0.19	0.052	0.382
Benign	17	29546040	G	A	NF1	GRCh37	ClinVar	0	0	0	18	9.42e-05	0.3158	0.1579	0.05	0.134	2.457
Benign	19	38993565	G	A	RYR1	GRCh37	ClinVar	0.0714	0	1	46	0.00020723	1.011	0.5055	0.035	0.614	0.352
Benign	3	37061834	T	C	MLH1	GRCh37	ClinVar	0	0	0	34	0.000173561	0.4416	0.2208	0.06	-0.464	-1.541
Benign	5	112173904	A	C	APC	GRCh37	ClinVar	0	0	0	655	0.000270663	0	0	0	0.473	0
Benign	9	6606645	G	A	GLDC	GRCh37	ClinVar	0	0	0	25	2.57e-05	0.641	0.3205	0.041	0.333	-1.708
Benign	3	70014384	G	A	MITF	GRCh37	ClinVar	0.0028	0	0	387	8.36e-05	0	0	0	-2.823	0
Benign	13	110818604	G	A	COL4A1	GRCh37	ClinVar	0	4.41	0	26	5.88e-05	0.7222	0.6528	0.03	-0.439	-1.849
Benign	5	112154926	A	G	APC	GRCh37	ClinVar	0.0196	0	0	38	0.000330189	0.6121	0.6966	0.19	2.38	-0.649
Benign	7	6026461	G	A	PMS2	GRCh37	ClinVar	0.0076	0	0	72	0.000206202	0.1671	0.9176	0.16	-0.641	0.096
Benign	13	32913922	T	C	BRCA2	GRCh37	ClinVar	0.0021	0	0	1412	2.62e-05	0.5726	0.7139	0.16	-0.244	0.024
Benign	5	112176541	C	G	APC	GRCh37	ClinVar	0.0011	4.95	0	3292	0.000223333	0	0	0	0.966	0
Benign	18	53017635	T	C	TCF4	GRCh37	ClinVar	0	6.62	0	5	0.00156077	0.2	0.1	0.111	-0.336	-2.019
Benign	19	11216125	G	T	LDLR	GRCh37	ClinVar	0.026	0	1	88	0.000617068	0.7979	0.6037	0.04	-4.166	-0.306
Benign	13	32914021	A	T	BRCA2	GRCh37	ClinVar	0.0021	5.44	0	1313	0.000143211	0.5324	0.734	0.16	0.22	0.172
Benign	12	49443963	C	T	MLL2	GRCh37	ClinVar	0	0	1	499	6.66e-06	0.8999	0.5509	0.06	0.704	0.079
Benign	9	98209263	C	T	PTCH1	GRCh37	ClinVar	0	0	0	71	4.38e-06	0.2625	0.8706	0.01	-0.999	-1.254
Benign	7	150656790	G	A	KCNH2	GRCh37	ClinVar	0	0	1	35	0.00013718	0.4242	0.2121	0.08	-1.034	-0.21
Benign	13	32969037	A	G	BRCA2	GRCh37	ClinVar	0	0	0	34	0.0010186	0.2776	0.8653	0.18	0.406	-0.049
Benign	1	94508435	C	T	ABCA4	GRCh37	ClinVar	0.0526	0	0	20	0.000414815	0.2899	0.1449	0.07	1.311	2.28
Benign	15	48720652	C	T	FBN1	GRCh37	ClinVar	0	0	0	17	0.00121878	0.2698	0.1349	0.16	0.987	2.043
Benign	17	39913986	C	A	JUP	GRCh37	ClinVar	0.069	2.62	1	51	0.000428044	0.6755	0.3377	0.04	1.427	-0.383
Benign	13	32914414	T	C	BRCA2	GRCh37	ClinVar	0.0021	3.99	0	920	1.93e-05	0.3731	0.8137	0.16	-0.246	-0.111
Benign	3	38593003	C	T	SCN5A	GRCh37	ClinVar	0.0018	0	0	47	2.15e-05	0	0	0	-1.144	0
Benign	13	32914426	T	C	BRCA2	GRCh37	ClinVar	0	3.92	0	908	6.79e-05	0.3682	0.8161	0.16	1.281	0.236
Benign	9	98270515	G	A	PTCH1	GRCh37	ClinVar	0.0104	0	1	73	5.98e-05	0	0	0	-0.029	0
Benign	16	88502287	C	T	ZNF469	GRCh37	ClinVar	0.0005	0	1	5146	3.64e-05	0	0	0	-3.59	0
Benign	14	88459434	G	T	GALC	GRCh37	ClinVar	0.0135	0	1	121	0.00111879	0	0	0	1.779	0
Benign	19	11217296	T	C	LDLR	GRCh37	ClinVar	0	0	1	56	0	0.9106	0.4553	0.02	-0.795	-0.295
Benign	14	23902786	C	T	MYH7	GRCh37	ClinVar	0.0811	0	1	46	0.000538226	0.4402	0.7847	0.1	-0.121	2.054
Benign	6	33406300	T	C	SYNGAP1	GRCh37	ClinVar	0	0	0	41	0.000132987	0.5655	0.7241	0.08	1.087	-0.158
Benign	5	112174834	A	G	APC	GRCh37	ClinVar	0	3.38	1	1585	7.84e-05	0	0	0	0.045	0
Benign	3	37067157	T	C	MLH1	GRCh37	ClinVar	0	0	1	30	0.000156265	0.1617	0.0809	0.14	0.241	0.191
Benign	5	89943433	A	G	GPR98	GRCh37	ClinVar	0	0	0	119	9.38e-06	0.8914	0.4457	0.14	-0.766	0.387
Benign	5	89989749	C	T	GPR98	GRCh37	ClinVar	0.0101	0	0	43	1.87e-05	0.1059	0.053	0.19	-1.569	-0.193
Benign	2	152501045	G	A	NEB	GRCh37	ClinVar	0.0714	2.32	0	45	2.09e-05	0.8333	0.4167	0.087	-1.264	1.076
Benign	17	39925925	A	G	JUP	GRCh37	ClinVar	0	6.54	1	5	0.000198425	0.0385	0.0192	0.01	2.387	0.642
Benign	19	38973998	G	A	RYR1	GRCh37	ClinVar	0	0	1	69	6.68e-05	0.6079	0.304	0.01	-0.973	-0.234
Benign	15	48729261	G	A	FBN1	GRCh37	ClinVar	0.0588	0	0	14	2.52e-05	0.2393	0.1197	0.15	2.678	-0.645
Benign	7	94039043	C	T	COL1A2	GRCh37	ClinVar	0	0	1	9	0.000105212	0.1818	0.0909	0.032	-1.119	-1.475
Benign	19	38939408	T	C	RYR1	GRCh37	ClinVar	0	5.75	0	46	1.73e-05	0.5576	0.7273	0.05	-3.278	1.337
Benign	5	112116528	T	C	APC	GRCh37	ClinVar	0	0	0	42	6.22e-05	0.7368	0.3684	0.06	1.596	-0.981
Benign	6	33410993	C	T	SYNGAP1	GRCh37	ClinVar	0.0093	5.14	0	328	6.49e-05	0.6119	0.306	0.12	-0.697	-0.512
Benign	17	78081515	G	A	GAA	GRCh37	ClinVar	0.0385	0	0	7	6.25e-05	0.0843	0.9639	0.04	-0.791	-0.387
Benign	13	32937613	G	C	BRCA2	GRCh37	ClinVar	0	4.81	0	58	9.88e-05	0.3268	0.8394	0.15	1.146	0.042
Benign	5	89989749	C	G	GPR98	GRCh37	ClinVar	0.02	0	0	43	3.41e-05	0.1059	0.053	0.19	-1.569	0.128
Benign	14	23884312	C	T	MYH7	GRCh37	ClinVar	0.0278	0	0	109	3.09e-05	0.7899	0.6087	0.01	0.332	-0.435
Benign	16	68849456	C	T	CDH1	GRCh37	ClinVar	0.0263	0	0	39	6.7e-05	0.3184	0.1592	0.09	-2.073	-0.079
Benign	13	32914021	A	C	BRCA2	GRCh37	ClinVar	0.0021	5.51	0	1313	0.000168308	0.5324	0.734	0.16	0.22	0.033
Benign	14	23895190	G	A	MYH7	GRCh37	ClinVar	0.1429	2.49	0	18	9.21e-05	0.3051	0.8559	0.04	0.182	0.504
Benign	3	38592352	G	A	SCN5A	GRCh37	ClinVar	0	0	0	698	6.61e-05	0	0	0	-1	0
Benign	11	47356660	T	C	MYBPC3	GRCh37	ClinVar	0	0	0	68	4.65e-05	0.8095	0.6012	0.07	-1.718	0.538
Benign	17	29527487	A	C	NF1	GRCh37	ClinVar	0.0476	3.93	0	48	0.00027351	0.5517	0.2759	0.2	0.563	-1.909
Benign	17	29508477	G	T	NF1	GRCh37	ClinVar	0.1667	0	0	31	0.000196331	0.9118	0.5588	0.27	0.111	-2.121
Benign	5	89931092	T	C	GPR98	GRCh37	ClinVar	0	0	0	16	2.3e-05	0.1808	0.9153	0.15	0.205	0.496
Benign	17	39913953	G	A	JUP	GRCh37	ClinVar	0.0357	0	1	68	0.000198425	0.9007	0.5563	0.04	-1.378	-0.597
Benign	1	94473240	G	A	ABCA4	GRCh37	ClinVar	0.08	0	0	51	1.15e-05	0.9533	0.5327	0.069	0.176	-0.833
Benign	13	32911918	T	C	BRCA2	GRCh37	ClinVar	0.0021	0	0	1517	6.79e-05	0.6152	0.3076	0.16	0.175	0.015
Benign	15	93515500	C	T	CHD2	GRCh37	ClinVar	0	0	0	6	1.41e-05	0.0784	0.0392	0.09	0.25	0.922
Benign	1	161276220	C	G	MPZ	GRCh37	ClinVar	0	0	1	35	0.00253962	0.5147	0.2574	0.15	0.453	1.585
Benign	13	32913952	C	T	BRCA2	GRCh37	ClinVar	0	0	0	1382	2.11e-05	0.5604	0.72	0.16	1.201	-0.291
Benign	16	68835766	G	T	CDH1	GRCh37	ClinVar	0.0385	0	0	31	0.000612353	0.2768	0.8661	0.08	-0.911	0.978
Benign	5	112090666	C	T	APC	GRCh37	ClinVar	0	0	0	57	0.000342342	0.7451	0.634	0.14	4.094	-1.787
Benign	9	98211549	G	A	PTCH1	GRCh37	ClinVar	0.0196	0	0	57	0.00010568	0.4471	0.2235	0	-1.068	-0.413
Benign	2	152426721	C	T	NEB	GRCh37	ClinVar	0	3.75	0	127	0.000110961	0.8141	0.5962	0.06	0.293	-0.002
Benign	17	29685508	T	C	NF1	GRCh37	ClinVar	0	0	0	11	9.16e-05	0.1538	0.0769	0.06	2.155	-0.014
Benign	3	37038152	G	A	MLH1	GRCh37	ClinVar	0.1	0	0	38	4.88e-05	0.9451	0.4725	0.081	-0.162	3.263
Benign	5	90119293	C	T	GPR98	GRCh37	ClinVar	0.0714	2.37	1	52	1.42e-05	0.6047	0.3023	0.17	-1.333	-0.067
Benign	13	32913055	A	G	BRCA2	GRCh37	ClinVar	0.0021	7.11	0	2279	0.000272649	0.9242	0.5381	0.16	0.958	0.166
Benign	5	112178389	T	C	APC	GRCh37	ClinVar	0	8.2	0	5140	6.22e-05	0	0	0	-0.273	0
Benign	19	11230896	C	T	LDLR	GRCh37	ClinVar	0.1053	0	1	14	0.000137883	0.1972	0.9085	0.12	1.716	0.405
Benign	13	32913055	A	C	BRCA2	GRCh37	ClinVar	0.0021	7.26	0	2279	0.000371438	0.9242	0.5381	0.16	0.958	0.162
Benign	9	98242298	C	T	PTCH1	GRCh37	ClinVar	0	0	0	48	7.71e-05	0.7869	0.6148	0.15	-0.578	0.88
Benign	13	32912008	G	A	BRCA2	GRCh37	ClinVar	0	3.82	0	1607	1.75e-06	0.6517	0.3258	0.16	0.42	0.018
Benign	19	36326608	T	A	NPHS1	GRCh37	ClinVar	0	3.1	1	2	0.000261829	0.0702	0.9825	0	0.084	-2.924
Benign	10	73558974	T	C	CDH23	GRCh37	ClinVar	0.0357	0	0	64	4.31e-05	0.7529	0.6294	0	-1.177	0.313
Benign	13	32915110	A	G	BRCA2	GRCh37	ClinVar	0	5.02	0	224	2.29e-05	0.0908	0.9548	0.16	2.021	0.014
Benign	5	112154932	G	A	APC	GRCh37	ClinVar	0	0	0	32	0.000330189	0.5805	0.7124	0.19	0.874	0.712
Benign	13	32910403	T	C	BRCA2	GRCh37	ClinVar	0.0021	10.77	0	2	2.85e-05	0.0008	0.0004	0.16	2.94	0.003
Benign	13	32915074	T	C	BRCA2	GRCh37	ClinVar	0	5.48	0	260	7.68e-06	0.1054	0.9475	0.16	0.449	0.034
Benign	5	112177381	T	C	APC	GRCh37	ClinVar	0	0	0	4132	9.14e-06	0	0	0	-1.094	0
Benign	11	76916624	C	A	MYO7A	GRCh37	ClinVar	0	0	1	39	0.000578688	0.5	0.7564	0.07	-3.366	-1.451
Benign	13	32910403	T	G	BRCA2	GRCh37	ClinVar	0	10.77	0	2	0.000175089	0.0008	0.0004	0.16	2.94	0.015
Benign	19	39055715	C	T	RYR1	GRCh37	ClinVar	0	0	1	117	1.73e-05	0.2878	0.1439	0.02	-0.606	-0.088
Benign	17	4923851	G	A	KIF1C	GRCh37	ClinVar	0	0	0	65	0.000855485	0.6952	0.3476	0.08	-1.227	-1.162
Benign	5	112174249	T	C	APC	GRCh37	ClinVar	0	2.17	0	1000	6.22e-05	0	0	0	0.774	0
Benign	13	32912008	G	T	BRCA2	GRCh37	ClinVar	0	4.62	0	1607	9.72e-05	0.6517	0.3258	0.16	0.42	-0.023
Benign	16	68853309	A	T	CDH1	GRCh37	ClinVar	0	0	0	20	0.00140758	0.274	0.8699	0.02	0.569	0.306
Benign	9	98209575	G	A	PTCH1	GRCh37	ClinVar	0.0083	0	0	159	0.00010568	0.5878	0.2939	0.01	0.655	-1.329
Benign	17	29556369	A	G	NF1	GRCh37	ClinVar	0	0	0	115	0.00124618	0.6884	0.3442	0.11	-1.077	-0.351
Benign	17	18030446	C	T	MYO15A	GRCh37	ClinVar	0	2	0	34	2.44e-05	0.7473	0.6374	0.035	-0.577	-1.681
Benign	15	93470509	G	A	CHD2	GRCh37	ClinVar	0	2.18	0	36	0.000511059	0.8276	0.4138	0.183	2.258	-0.423
Benign	17	29508769	A	G	NF1	GRCh37	ClinVar	0.1111	2.3	0	35	1.52e-05	0.9211	0.5526	0.155	1.988	0.612
Benign	3	38591950	A	G	SCN5A	GRCh37	ClinVar	0.0018	0	0	1100	3.35e-05	0	0	0	-1.333	0
Benign	5	112175632	A	G	APC	GRCh37	ClinVar	0	0	0	2383	0.00123321	0	0	0	-0.74	0
Benign	19	39058416	C	T	RYR1	GRCh37	ClinVar	0	0	0	4	1.73e-05	0.0552	0.0276	0.1	-1.578	-0.267
Benign	13	32937340	C	T	BRCA2	GRCh37	ClinVar	0.0278	0	0	25	3.29e-05	0.1408	0.0704	0.15	1.541	-0.346
Benign	17	29483067	C	T	NF1	GRCh37	ClinVar	0	0	0	67	0.000345943	0.9306	0.4653	0.27	2.857	-1.113
Benign	20	62046323	G	A	KCNQ2	GRCh37	ClinVar	0	0	0	68	0.000264911	0.6071	0.7009	0.05	-0.211	-1.951
Benign	14	23892888	A	G	MYH7	GRCh37	ClinVar	0.0435	0	0	45	1.38e-05	0.5085	0.2542	0.01	-0.27	0.706
Benign	13	32972400	A	C	BRCA2	GRCh37	ClinVar	0	0	0	102	6.1e-05	0	0	0	0.098	0
Benign	15	48782235	C	T	FBN1	GRCh37	ClinVar	0	0	0	41	1.29e-05	0.3596	0.1798	0.07	1.814	0.887
Benign	14	23898516	G	A	MYH7	GRCh37	ClinVar	0	0	0	41	4.5e-05	0.6891	0.3445	0.04	-3.284	-0.947
Benign	13	32953600	A	G	BRCA2	GRCh37	ClinVar	0.0833	0	0	53	1.24e-05	0.5327	0.7387	0.11	0.199	0.468
Benign	13	32954233	T	C	BRCA2	GRCh37	ClinVar	0.0526	0	0	50	2.11e-05	0.7194	0.6475	0.23	0.359	-0.315
Benign	17	29664857	A	G	NF1	GRCh37	ClinVar	0	0	0	21	0.00011836	0.6774	0.3387	0.035	0.978	1.206
Benign	2	152410486	G	A	NEB	GRCh37	ClinVar	0.027	0	0	54	1.72e-05	0.5455	0.2727	0.05	-1.441	0.226
Benign	16	68849576	G	A	CDH1	GRCh37	ClinVar	0	0	0	87	0.00116163	0.7102	0.649	0.09	0.513	-0.234
Benign	2	152482066	A	G	NEB	GRCh37	ClinVar	0	0	0	19	1.55e-05	0.3619	0.8286	0.25	0.249	1.304
Benign	13	32953573	G	A	BRCA2	GRCh37	ClinVar	0.0833	0	0	80	2.29e-05	0.804	0.603	0.11	-0.24	0.089
Benign	16	68847317	C	T	CDH1	GRCh37	ClinVar	0.0385	0	0	82	0.000198871	0.816	0.408	0.03	2.142	0.586
Benign	9	98211531	G	A	PTCH1	GRCh37	ClinVar	0	0	0	75	6.27e-05	0.5882	0.2941	0	-2.465	1.508
Benign	13	100953779	T	G	PCCA	GRCh37	ClinVar	0	0	0	66	0.000767779	0.9167	0.4583	0.11	0.792	2.108
Benign	13	32944586	A	G	BRCA2	GRCh37	ClinVar	0	7.54	0	48	7.7e-05	0.6154	0.3077	0.23	-0.664	-1.846
Benign	6	7585889	T	A	DSP	GRCh37	ClinVar	0.0019	0	1	3015	0.000219721	0	0	0	-0.884	0
Benign	7	6026731	C	T	PMS2	GRCh37	ClinVar	0	5.99	0	342	0.00408529	0.7935	0.6044	0.16	-0.425	0.754
Benign	1	55524308	C	T	PCSK9	GRCh37	ClinVar	0	5.97	0	13	0.000140993	0.1745	0.9195	0.11	-0.003	-0.771
Benign	2	166850717	A	G	SCN1A	GRCh37	ClinVar	0	0	0	62	3.01e-05	0.4576	0.7749	0.24	1.356	0.756
Benign	5	112175905	A	G	APC	GRCh37	ClinVar	0	0	0	2656	1.3e-05	0	0	0	0.49	0
Benign	17	7579408	C	A	TP53	GRCh37	ClinVar	0	0	0	44	0.000929799	0.6953	0.6559	0.05	0.139	-1.112
Benign	13	110833729	G	A	COL4A1	GRCh37	ClinVar	0	0	0	8	8.71e-05	0.1633	0.0816	0.108	-1.333	-1.328
Benign	19	38973986	G	A	RYR1	GRCh37	ClinVar	0.027	0	1	57	6.68e-05	0.5022	0.2511	0.01	-3.544	0.505
Benign	9	98211531	G	T	PTCH1	GRCh37	ClinVar	0	0	0	75	0.000420521	0.5882	0.2941	0	-2.465	0.795
Benign	5	112178128	A	G	APC	GRCh37	ClinVar	0	0	0	4879	2.77e-05	0	0	0	0.617	0
Benign	2	166848022	A	G	SCN1A	GRCh37	ClinVar	0	2.6	0	911	1.34e-05	0	0	0	0.241	0
Benign	13	32972712	T	C	BRCA2	GRCh37	ClinVar	0	8.47	0	414	3.44e-05	0	0	0	0.166	0
Benign	5	112179308	A	C	APC	GRCh37	ClinVar	0	6.2	0	6059	0.00027924	0	0	0	1.649	0
Benign	3	37092120	A	C	MLH1	GRCh37	ClinVar	0	4.59	1	144	0.00168849	0	0	0	-1.691	0
Benign	5	112179112	C	T	APC	GRCh37	ClinVar	0	0	0	5863	4.16e-05	0	0	0	-0.167	0
Benign	13	32913460	A	G	BRCA2	GRCh37	ClinVar	0	2.5	0	1874	1.24e-05	0.7599	0.6202	0.16	-0.271	0.133
Benign	7	6029570	A	G	PMS2	GRCh37	ClinVar	0	4.75	1	17	0.00015313	0.2179	0.109	0.14	0.048	1.066
Benign	10	73537978	C	T	CDH23	GRCh37	ClinVar	0.0323	0	0	33	5.24e-05	0.55	0.275	0.02	-0.631	-1.066
Benign	6	7556017	C	T	DSP	GRCh37	ClinVar	0	0	0	37	4.12e-05	0.7184	0.6505	0	-5.185	-0.604
Benign	9	98211513	C	T	PTCH1	GRCh37	ClinVar	0.0196	0	0	93	3.1e-05	0.7294	0.3647	0	-1.703	-1.266
Benign	3	38640488	C	T	SCN5A	GRCh37	ClinVar	0	6.26	0	54	0.000167601	0.812	0.406	0	-1.629	0.583
Benign	6	7580668	T	A	DSP	GRCh37	ClinVar	0	0	0	193	0.000219721	0.9891	0.5059	0.08	-3.294	0.026
Benign	6	33399957	G	T	SYNGAP1	GRCh37	ClinVar	0.087	5.99	1	20	0.000251307	0.4348	0.2174	0.08	-0.389	-2.477
Benign	5	112175731	G	A	APC	GRCh37	ClinVar	0	3.26	0	2482	0.00123321	0	0	0	1.47	0
Benign	13	32914933	C	T	BRCA2	GRCh37	ClinVar	0.0043	2.31	0	401	1.73e-05	0.1626	0.9189	0.16	-0.451	0.209
Benign	17	29562719	T	C	NF1	GRCh37	ClinVar	0	0	0	72	9.16e-05	0.8889	0.5617	0.2	2.089	0.672
Benign	12	49444344	C	T	MLL2	GRCh37	ClinVar	0.0051	0	0	230	0.000186271	0.4148	0.2074	0.06	0.919	-0.107
Benign	1	94476388	C	G	ABCA4	GRCh37	ClinVar	0.0556	5.87	0	33	0.0001503	0.5077	0.7538	0.03	-0.139	-1.929
Benign	20	62038072	C	T	KCNQ2	GRCh37	ClinVar	0	0	0	657	0.000377247	0	0	0	-0.195	0
Benign	11	47353765	G	A	MYBPC3	GRCh37	ClinVar	0.0571	0	0	45	0.000113952	0.4813	0.2406	0.06	-1.008	-1.686
Benign	2	166868781	A	G	SCN1A	GRCh37	ClinVar	0.0526	0	1	12	7.36e-05	0.1379	0.069	0.17	-0.188	0.576
Benign	13	32930728	T	C	BRCA2	GRCh37	ClinVar	0.04	10.15	0	19	3.44e-05	0.2088	0.9011	0.1	-0.602	0.728
Benign	17	29560021	C	T	NF1	GRCh37	ClinVar	0.0278	7.93	0	2	3.49e-05	0.0189	0.0094	0.16	-0.972	-0.149
Benign	13	32971130	T	C	BRCA2	GRCh37	ClinVar	0	0	0	52	1.93e-05	0.7075	0.6531	0.12	-0.381	-0.734
Benign	X	153137611	G	A	L1CAM	GRCh37	ClinVar	0	0	0	5	6.83e-05	0.0493	0.9803	0.06	-4.167	-0.714
Benign	5	90079811	C	T	GPR98	GRCh37	ClinVar	0	0	1	64	2.3e-05	0.5818	0.7136	0.07	0.904	-1.337
Benign	14	23888768	G	A	MYH7	GRCh37	ClinVar	0.0556	0	0	51	3.11e-05	0.8031	0.4016	0.03	-0.287	0.56
Benign	7	150671950	G	A	KCNH2	GRCh37	ClinVar	0	0	1	80	6.26e-05	0.6926	0.3463	0.04	-1.023	-1.135
Benign	14	23884264	G	A	MYH7	GRCh37	ClinVar	0.0278	0	0	61	6.84e-05	0.442	0.7826	0.01	-2.023	0.485
Benign	13	32915275	A	G	BRCA2	GRCh37	ClinVar	0	0	1	59	1.07e-05	0.0239	0.9882	0.16	1.7	-0.016
Benign	13	32893368	G	A	BRCA2	GRCh37	ClinVar	0.08	0	0	95	0.000272649	0.7631	0.6225	0.16	0.312	-1.596
Benign	17	29677211	A	T	NF1	GRCh37	ClinVar	0	4.96	0	11	0.000224423	0.1618	0.0809	0.14	0.036	0.402
Benign	13	32893368	G	C	BRCA2	GRCh37	ClinVar	0.08	0	0	95	9.88e-05	0.7631	0.6225	0.16	0.312	-0.718
Benign	13	32914546	T	C	BRCA2	GRCh37	ClinVar	0	2.88	0	788	3.29e-05	0.3195	0.8404	0.16	0.217	0.648
Benign	3	38649650	A	C	SCN5A	GRCh37	ClinVar	0.0909	0	0	9	0.000168312	0.2812	0.875	0.085	-3.771	0.713
Benign	17	56292149	G	A	MKS1	GRCh37	ClinVar	0	0	1	48	0.000161011	0.6076	0.7025	0.06	-2.349	-0.111
Benign	16	88498762	G	A	ZNF469	GRCh37	ClinVar	0.001	0	0	1621	1.07e-05	0	0	0	-1.129	0
Benign	11	47355211	G	A	MYBPC3	GRCh37	ClinVar	0	0	0	93	2.07e-05	0.949	0.4745	0.04	1.394	-0.619
Benign	13	32913625	A	G	BRCA2	GRCh37	ClinVar	0.0021	0	0	1709	0.000300309	0.693	0.6537	0.16	-0.102	-0.766
Benign	8	1719235	C	T	CLN8	GRCh37	ClinVar	0	0	0	138	0.00040093	0.4144	0.2072	0.09	-1.472	0
Benign	13	32911843	A	T	BRCA2	GRCh37	ClinVar	0	6.04	0	1442	0.000703204	0.5848	0.2924	0.16	-0.371	0.017
Benign	9	98209452	G	A	PTCH1	GRCh37	ClinVar	0	2.99	0	260	0.00010568	0.9612	0.5213	0.01	-0.873	-0.944
Benign	13	32936801	A	G	BRCA2	GRCh37	ClinVar	0.037	0	1	30	9.67e-05	0.3509	0.8304	0.15	0.219	2.178
Benign	14	23894158	G	A	MYH7	GRCh37	ClinVar	0.0256	0	0	76	9.21e-05	0.5938	0.2969	0.07	2.356	-0.134
Benign	7	6026728	T	C	PMS2	GRCh37	ClinVar	0	5.99	0	339	4.31e-05	0.7865	0.6079	0.16	-0.302	-0.501
Benign	13	32936825	A	G	BRCA2	GRCh37	ClinVar	0	3.61	1	6	2.29e-05	0.0702	0.9708	0.15	0.542	-1.338
Benign	15	48760175	G	C	FBN1	GRCh37	ClinVar	0	3.45	0	41	0.000222043	0.497	0.7576	0.09	1.758	0.578
Benign	9	98220313	G	A	PTCH1	GRCh37	ClinVar	0.025	0	0	19	0.00010568	0.1352	0.9359	0.04	0.616	1.208
Benign	14	23895006	C	T	MYH7	GRCh37	ClinVar	0.0417	0	0	22	3.09e-05	0.3548	0.1774	0.05	-0.103	-0.524
Benign	13	32913892	C	T	BRCA2	GRCh37	ClinVar	0.0021	0	0	1442	5.14e-05	0.5848	0.7078	0.16	-0.512	0.051
Benign	13	32912818	A	G	BRCA2	GRCh37	ClinVar	0	0	0	2417	1.75e-06	0.9801	0.4901	0.16	-0.174	0.418
Benign	17	29483111	C	T	NF1	GRCh37	ClinVar	0.1053	3.47	0	34	3.49e-05	0.4722	0.7708	0.27	0.042	-0.501
Benign	15	48791222	T	G	FBN1	GRCh37	ClinVar	0	0	0	14	0.000201385	0.5185	0.2593	0	-1.194	1.47
Benign	2	166172133	A	G	SCN2A	GRCh37	ClinVar	0	0	0	136	1.87e-05	0.9444	0.5312	0.08	0.176	0.032
Benign	13	32910637	A	G	BRCA2	GRCh37	ClinVar	0	0	0	236	7.7e-05	0.0957	0.0479	0.16	-0.268	-1.468
Benign	1	94463624	C	T	ABCA4	GRCh37	ClinVar	0	0	1	43	0.000147189	0.344	0.172	0.04	-4.106	-1.216
Benign	13	32911603	A	G	BRCA2	GRCh37	ClinVar	0	0	0	1202	0.0010186	0.4874	0.2437	0.16	-0.313	0.011
Benign	17	29586101	C	A	NF1	GRCh37	ClinVar	0.1111	0	0	47	2.9e-05	0.9592	0.5306	0.118	0.433	-1.336
Benign	17	29483111	C	A	NF1	GRCh37	ClinVar	0.0556	3.34	0	34	0.00027351	0.4722	0.7708	0.27	0.042	0.504
Benign	14	23886826	C	T	MYH7	GRCh37	ClinVar	0.0294	0	0	70	3.14e-06	0.7609	0.3804	0.03	-4.693	-0.246
Benign	3	48613128	G	A	COL7A1	GRCh37	ClinVar	0	0	0	54	7.83e-05	0.878	0.439	0.06	0.623	-1.246
Benign	13	32914450	C	T	BRCA2	GRCh37	ClinVar	0	0	0	884	2.62e-05	0.3585	0.821	0.16	-0.632	0.008
Benign	16	68846049	G	T	CDH1	GRCh37	ClinVar	0.0714	2.34	0	12	0.00066161	0.186	0.093	0.05	-1.396	-1.103
Benign	1	228362522	G	A	IBA57	GRCh37	ClinVar	0	0	1	130	0.00261263	0.7692	0.3846	0.03	0.477	0
Benign	14	23887535	C	T	MYH7	GRCh37	ClinVar	0.0238	0	0	81	2.22e-05	0.8223	0.4112	0.02	-1.089	-0.314
Benign	1	40767488	G	A	COL9A2	GRCh37	ClinVar	0	0	0	5	3.82e-05	0.1282	0.9487	0.068	1.389	1.24
Benign	5	36976173	T	C	NIPBL	GRCh37	ClinVar	0	0	0	296	4.73e-05	0.9442	0.4721	0.06	0.089	0.97
Benign	7	6038757	A	G	PMS2	GRCh37	ClinVar	0	5.26	0	19	0.00013787	0.2262	0.8929	0.16	-0.349	0.468
Benign	3	25792665	C	T	NGLY1	GRCh37	ClinVar	0	0	1	77	9.23e-05	0.9277	0.5422	0.06	-1.007	-0.543
Benign	16	68856073	A	G	CDH1	GRCh37	ClinVar	0.0217	7.08	0	56	4.79e-05	0.4978	0.7556	0.01	-0.963	0.65
Benign	12	49433236	G	A	MLL2	GRCh37	ClinVar	0.0256	6.36	0	19	1.2e-05	0.2077	0.9016	0.01	-0.035	0.3
Benign	14	23893269	G	A	MYH7	GRCh37	ClinVar	0	0	0	90	6.84e-05	0.7407	0.3704	0	-4.664	-0.149
Benign	16	68862090	G	A	CDH1	GRCh37	ClinVar	0.1111	0	0	14	0.00105464	0.2137	0.1069	0.1	1.161	-0.45
Benign	12	49424534	G	A	MLL2	GRCh37	ClinVar	0	0	1	18	2.62e-05	0.2143	0.1071	0.05	-0.43	0.656
Benign	13	32906674	A	G	BRCA2	GRCh37	ClinVar	0	2.83	0	266	1.75e-06	0.4767	0.2384	0.16	-0.017	0.599
Benign	16	68867390	C	T	CDH1	GRCh37	ClinVar	0	7.93	0	198	0.000110433	0	0	0	-1.083	0
Benign	17	78081616	C	T	GAA	GRCh37	ClinVar	0.1364	0	0	18	0.000186068	0.3711	0.1856	0.109	-1.168	0.397
Benign	2	152514521	C	T	NEB	GRCh37	ClinVar	0	0	1	25	9.32e-06	0.463	0.7778	0.039	0.229	1.515
Benign	5	112174297	C	T	APC	GRCh37	ClinVar	0	0	0	1048	3.04e-05	0	0	0	-0.061	0
Benign	7	150648837	G	A	KCNH2	GRCh37	ClinVar	0	0	1	87	8.14e-05	0.1902	0.0951	0	-0.129	0.036
Benign	11	76916624	C	T	MYO7A	GRCh37	ClinVar	0	0	1	39	1.18e-05	0.5	0.7564	0.07	-3.366	-1.413
Benign	12	88533318	C	T	CEP290	GRCh37	ClinVar	0	0	0	24	0.000380019	0.6857	0.3429	0.031	-0.036	-0.489
Benign	17	4925752	C	T	KIF1C	GRCh37	ClinVar	0.0081	0	0	253	0.000132714	0.8188	0.5922	0.03	-1.383	0.03
Benign	1	228353679	C	T	IBA57	GRCh37	ClinVar	0.0106	0	1	180	0.000405305	0	0	0	-0.906	0
Benign	15	48902998	A	G	FBN1	GRCh37	ClinVar	0	0	0	26	5.06e-05	0.5253	0.2626	0.149	0.549	2.215
Benign	17	7578426	G	A	TP53	GRCh37	ClinVar	0.0345	0	1	56	0.000176566	0.6087	0.7011	0.06	0.701	0.618
Benign	17	18046903	G	A	MYO15A	GRCh37	ClinVar	0.2	2.57	1	24	0.000991552	0.8889	0.4444	0.102	3.771	3.13
Benign	3	38591857	G	A	SCN5A	GRCh37	ClinVar	0	0	0	1193	4.35e-05	0	0	0	-1.888	0
Benign	9	98238379	A	G	PTCH1	GRCh37	ClinVar	0	0	0	63	0.000274005	1	0.5	0.04	-0.207	-0.856
Benign	17	29663880	G	A	NF1	GRCh37	ClinVar	0.0541	0	0	53	0.000333568	0.3786	0.8143	0.22	0.36	-0.352
Benign	13	32972730	A	G	BRCA2	GRCh37	ClinVar	0	2.69	0	432	2.29e-05	0	0	0	-0.281	0
Benign	7	6026470	T	C	PMS2	GRCh37	ClinVar	0	0	0	81	4.31e-05	0.1879	0.9072	0.16	-1.488	-0.178
Benign	11	47364588	C	T	MYBPC3	GRCh37	ClinVar	0.0357	0	0	17	3.34e-05	0.272	0.872	0.1	-3.502	-2.205
Benign	19	39001392	C	T	RYR1	GRCh37	ClinVar	0	0	0	30	1.73e-05	0.4918	0.7623	0.09	0.83	2.16
Benign	13	32913517	T	C	BRCA2	GRCh37	ClinVar	0	0	0	1817	2.11e-05	0.7368	0.6318	0.16	0.598	0.185
Benign	13	32937394	A	T	BRCA2	GRCh37	ClinVar	0.0278	0	0	79	0.000183437	0.4451	0.2225	0.15	0.19	-0.1
Benign	X	19373556	G	A	PDHA1	GRCh37	ClinVar	0.0556	0	0	67	0.000100992	0.859	0.5769	0.12	-3.979	0.147
Benign	13	32912395	T	C	BRCA2	GRCh37	ClinVar	0.0021	2.62	0	1994	1.93e-05	0.8086	0.4043	0.16	-0.324	-0.208
Benign	2	73680191	C	T	ALMS1	GRCh37	ClinVar	0.0011	0	0	1004	1.58e-05	0.3289	0.8357	0.05	0.052	0
Benign	5	112178848	T	C	APC	GRCh37	ClinVar	0	0	1	5599	5.12e-05	0	0	0	-0.147	0
Benign	7	6043682	C	T	PMS2	GRCh37	ClinVar	0.1111	0	0	8	9.18e-05	0.1839	0.092	0.122	0.436	-0.326
Benign	16	68845750	G	A	CDH1	GRCh37	ClinVar	0	0	1	13	0.000297923	0.1477	0.9318	0.01	-0.34	0.606
Benign	19	38957004	C	T	RYR1	GRCh37	ClinVar	0.0154	0	0	35	3.55e-05	0.2273	0.8896	0.07	-0.345	0.061
Benign	5	112174351	A	G	APC	GRCh37	ClinVar	0	0	0	1102	1.3e-05	0	0	0	0.007	0
Benign	13	32968938	C	T	BRCA2	GRCh37	ClinVar	0	2.85	0	113	3.29e-05	0.9224	0.4612	0.18	0.623	-0.352
Benign	2	189915346	G	A	COL5A2	GRCh37	ClinVar	0	5.91	1	52	6.53e-05	0.963	0.5278	0.068	0.089	1.804
Benign	13	32906854	A	G	BRCA2	GRCh37	ClinVar	0	0	0	446	0.000272649	0.7993	0.3996	0.16	-0.038	-0.109
Benign	11	76892485	C	T	MYO7A	GRCh37	ClinVar	0.0625	0	0	60	3.91e-05	0.5714	0.2857	0.04	-0.203	-0.881
Benign	2	220288514	C	T	DES	GRCh37	ClinVar	0	6.28	0	16	5.63e-05	0.7273	0.3636	0	1.192	-1
Benign	13	32899289	C	T	BRCA2	GRCh37	ClinVar	0	0	0	33	3.44e-05	0.6055	0.7064	0.202	1.974	-0.77
Benign	15	93555581	A	G	CHD2	GRCh37	ClinVar	0	4.57	0	7	0.000510914	0.14	0.07	0.179	-0.756	-1.529
Benign	9	130586619	G	A	ENG	GRCh37	ClinVar	0	0	0	37	0.000232357	0.5175	0.7483	0.04	-0.606	-1.057
Benign	11	47360105	G	A	MYBPC3	GRCh37	ClinVar	0	6.74	0	35	7.69e-05	0.4375	0.7875	0	0.432	-0.967
Benign	13	32912785	A	G	BRCA2	GRCh37	ClinVar	0.0021	0	0	2384	1.73e-05	0.9667	0.4834	0.16	1.001	0.594
Benign	11	31815285	C	T	PAX6	GRCh37	ClinVar	0.0667	0	0	66	0.00814154	0.8742	0.4371	0.13	1.808	1.14
Benign	12	49436005	C	T	MLL2	GRCh37	ClinVar	0.0217	7.13	0	109	6.66e-06	0.9008	0.4504	0.12	1.183	1.386
Benign	17	29663898	C	T	NF1	GRCh37	ClinVar	0.0278	0	0	35	2.12e-05	0.25	0.8786	0.22	1.309	0.193
Benign	7	94057007	C	T	COL1A2	GRCh37	ClinVar	0.0238	0	0	69	0.000127888	0.5473	0.7278	0.01	-0.015	-0.242
Benign	2	152482123	G	A	NEB	GRCh37	ClinVar	0.125	0	0	30	1.72e-05	0.5714	0.2857	0.25	1.186	-1.37
Benign	2	166848151	C	T	SCN1A	GRCh37	ClinVar	0	0	0	782	1.87e-05	0	0	0	-0.024	0
Benign	9	130586622	G	A	ENG	GRCh37	ClinVar	0	0	0	40	0.000232357	0.5594	0.7273	0.04	-1.325	-1.121
Benign	13	32950907	A	G	BRCA2	GRCh37	ClinVar	0.0667	0	0	22	1.73e-05	0.3607	0.8279	0.1	-0.777	0.649
Benign	9	98244425	G	A	PTCH1	GRCh37	ClinVar	0.1667	0	0	10	0.000128456	0.1905	0.9143	0.26	-0.098	-0.367
Benign	3	37089057	A	G	MLH1	GRCh37	ClinVar	0	0	0	48	0.000439782	0.5818	0.2909	0.11	-1.346	2.574
Benign	7	6013057	G	A	PMS2	GRCh37	ClinVar	0	0	0	117	0.000100659	0	0	0	1.625	0
Benign	12	49438253	A	G	MLL2	GRCh37	ClinVar	0.1176	0	0	53	2.62e-05	0.8833	0.4417	0.05	-0.228	-0.848
Benign	10	73567141	G	A	CDH23	GRCh37	ClinVar	0	0	0	23	1.76e-05	0.3538	0.8308	0	0.06	-1.024
Benign	5	89989752	C	T	GPR98	GRCh37	ClinVar	0	2.4	0	46	2.3e-05	0.1133	0.0567	0.19	-0.205	-0.132
Benign	14	23895244	A	G	MYH7	GRCh37	ClinVar	0	3.53	0	47	5.12e-05	0.7966	0.3983	0.04	-1.681	0.27
Benign	1	43395590	G	A	SLC2A1	GRCh37	ClinVar	0.037	0	1	47	0.000300353	0.5767	0.7178	0.03	1.064	0.55
Benign	7	6045656	T	C	PMS2	GRCh37	ClinVar	0	2.32	0	2	4.31e-05	0.1	0.05	0.06	0.43	-0.464
Benign	9	104189782	G	A	ALDOB	GRCh37	ClinVar	0.0435	3.17	0	19	0.000485758	0.236	0.8882	0.02	-0.794	0.158
Benign	10	73537538	G	A	CDH23	GRCh37	ClinVar	0.05	0	0	102	1.26e-05	0.9189	0.4595	0.03	-2.304	-0.711
Benign	X	22132608	A	G	PHEX	GRCh37	ClinVar	0	3.51	0	33	0.00470648	0.5116	0.2558	0.14	-0.336	-0.822
Benign	19	38974124	C	G	RYR1	GRCh37	ClinVar	0	0	1	33	0.000131363	0.2907	0.859	0.01	0.186	0.188
Benign	5	112173568	C	T	APC	GRCh37	ClinVar	0	0	0	319	3.04e-05	0	0	0	-0.054	0
Benign	2	152518817	G	A	NEB	GRCh37	ClinVar	0	3.84	0	39	1.16e-05	0.3768	0.1884	0.15	0.237	0.239
Benign	15	48722884	A	G	FBN1	GRCh37	ClinVar	0	0	0	17	5.06e-05	0.2576	0.8788	0.04	-1.684	0.774
Benign	17	29676223	T	C	NF1	GRCh37	ClinVar	0	0	0	47	4.67e-05	0.7121	0.6515	0.11	0.163	0.546
Benign	9	98209590	G	A	PTCH1	GRCh37	ClinVar	0.0244	7.93	0	144	0.000128456	0.5323	0.2662	0.01	0.611	-0.736
Benign	1	94568673	G	A	ABCA4	GRCh37	ClinVar	0	0	0	26	1.17e-05	0.4062	0.2031	0.05	0.396	-1.447
Benign	20	62038012	G	A	KCNQ2	GRCh37	ClinVar	0.008	0	0	717	9.79e-05	0	0	0	-2.438	0
Benign	5	112163670	C	G	APC	GRCh37	ClinVar	0	0	0	34	0.000224673	0.8718	0.5769	0.027	1.102	2.178
Benign	19	39013859	C	T	RYR1	GRCh37	ClinVar	0	8.52	1	3	2.63e-05	0.0645	0.0323	0.068	1.134	-1.735
Benign	5	37061090	G	C	NIPBL	GRCh37	ClinVar	0	2.91	0	31	0.000228416	0.3543	0.8286	0.12	2.322	-0.718
Benign	19	39062775	G	A	RYR1	GRCh37	ClinVar	0	0	1	117	7.41e-06	0.9286	0.4643	0.15	1.12	0.976
Benign	3	37067151	C	G	MLH1	GRCh37	ClinVar	0.0145	0	1	24	0.000666141	0.1294	0.0647	0.14	-0.412	-0.092
Benign	8	61765560	G	A	CHD7	GRCh37	ClinVar	0	0	0	173	1.24e-05	0.5149	0.2574	0.02	0.781	0.087
Benign	5	112176595	G	A	APC	GRCh37	ClinVar	0	9.48	0	3346	2.77e-05	0	0	0	2.222	0
Benign	5	112174897	T	C	APC	GRCh37	ClinVar	0	0	0	1648	4.16e-05	0	0	0	-0.407	0
Benign	1	55512282	C	G	PCSK9	GRCh37	ClinVar	0.0385	0	0	38	0.000940124	0.6129	0.7016	0.02	-0.121	1.402
Benign	5	112151281	G	A	APC	GRCh37	ClinVar	0	0	0	10	0.000330095	0.202	0.9091	0.106	1.928	-2.177
Benign	13	32913178	A	G	BRCA2	GRCh37	ClinVar	0	0	0	2156	0.0010186	0.8743	0.5631	0.16	0.83	0.024
Benign	17	7579546	C	T	TP53	GRCh37	ClinVar	0.037	7.84	0	35	0.000985856	0.3226	0.1613	0.05	-0.307	-2.164
Benign	9	98248131	T	C	PTCH1	GRCh37	ClinVar	0	0	0	26	0.000464597	0.2737	0.1368	0.15	0.77	0.794
Benign	17	29562763	C	T	NF1	GRCh37	ClinVar	0	0	0	28	3.07e-05	0.3457	0.8333	0.2	1.185	-0.283
Benign	3	37061855	A	G	MLH1	GRCh37	ClinVar	0	0	0	55	4.88e-05	0.7143	0.3571	0.06	0.267	-1.863
Benign	5	112179499	T	G	APC	GRCh37	ClinVar	0	0	0	6250	0.00020708	0	0	0	-0.069	0
Benign	17	29557287	T	C	NF1	GRCh37	ClinVar	0.1429	0	0	10	5.61e-05	0.1626	0.0813	0.21	0.807	0.106
Benign	2	166848862	A	G	SCN1A	GRCh37	ClinVar	0	6.14	0	71	4.37e-05	0	0	0	1.753	0
Benign	15	48766453	T	C	FBN1	GRCh37	ClinVar	0	9.8	0	2	1.48e-05	0.0325	0.9919	0.06	1.641	-0.37
Benign	15	48752447	G	A	FBN1	GRCh37	ClinVar	0.1818	0	1	5	5.06e-05	0.1389	0.9444	0.209	-2.655	-2.215
Benign	13	32914420	G	T	BRCA2	GRCh37	ClinVar	0	4.99	0	914	0.000175089	0.3706	0.8149	0.16	0.025	0.73
Benign	13	32945122	C	T	BRCA2	GRCh37	ClinVar	0	0	1	30	5.14e-05	0.4138	0.2069	0.12	0.837	-0.815
Benign	13	32950919	T	A	BRCA2	GRCh37	ClinVar	0	0	0	10	0.000143211	0.1639	0.9262	0.1	-0.605	0.55
Benign	16	68842682	T	C	CDH1	GRCh37	ClinVar	0	0	1	70	2.97e-05	0.8974	0.5577	0.08	-0.223	0.696
Benign	13	32968980	T	G	BRCA2	GRCh37	ClinVar	0	0	0	91	0.000171042	0.7429	0.6327	0.18	-0.618	0.308
Benign	19	11210954	C	T	LDLR	GRCh37	ClinVar	0.0455	0	1	29	2.77e-05	0.9106	0.4553	0.05	-0.158	-1.63
Benign	2	189933581	G	A	COL5A2	GRCh37	ClinVar	0	0	0	30	6.53e-05	0.6061	0.303	0	-0.63	-1.725
Benign	1	55523755	C	T	PCSK9	GRCh37	ClinVar	0	0	0	47	0.000123944	0.5402	0.2701	0.04	-2.186	-0.606
Benign	11	47364464	G	A	MYBPC3	GRCh37	ClinVar	0.0714	0	0	23	0.000123629	0.434	0.217	0.099	-1.585	1.034
Benign	17	29576074	C	T	NF1	GRCh37	ClinVar	0	5.21	1	64	3.07e-05	0.9412	0.5368	0.05	1.75	0.83
Benign	19	11216032	C	T	LDLR	GRCh37	ClinVar	0	6.7	1	4	0	0.7192	0.3596	0.04	-1.778	0.316
Benign	16	68847251	C	T	CDH1	GRCh37	ClinVar	0.0385	0	0	36	0.000101186	0.288	0.144	0.03	-2.067	-0.162
Benign	7	6035240	G	A	PMS2	GRCh37	ClinVar	0	4.52	1	25	8.45e-05	0.5	0.25	0.168	-0.02	1.623
Benign	13	32907007	G	A	BRCA2	GRCh37	ClinVar	0.0087	5.18	0	518	0.000300309	0.9283	0.5367	0.16	-0.375	-0.258
Benign	14	88431898	C	T	GALC	GRCh37	ClinVar	0	0	0	50	0.00509752	0.8	0.608	0.16	2.63	0.804
Benign	17	29528165	C	T	NF1	GRCh37	ClinVar	0	3.8	0	13	4.67e-05	0.2114	0.9024	0.14	5.574	-0.933
Benign	16	88501642	G	A	ZNF469	GRCh37	ClinVar	0.0005	0	0	4501	8.32e-05	0	0	0	-0.632	0
Benign	3	37090094	C	T	MLH1	GRCh37	ClinVar	0	5.05	0	7	0.000114089	0.1505	0.9355	0.068	2.497	1.705
Benign	9	98229686	G	A	PTCH1	GRCh37	ClinVar	0.0227	0	0	22	0.000187022	0.1419	0.071	0.13	0.309	-0.418
Benign	13	32968944	C	G	BRCA2	GRCh37	ClinVar	0.0714	0	0	119	9.88e-05	0.9714	0.4857	0.18	0.619	0.256
Benign	14	23891457	C	A	MYH7	GRCh37	ClinVar	0.0476	0	0	69	0.00016353	0.9452	0.5342	0	0.767	-1.152
Benign	8	1728703	C	T	CLN8	GRCh37	ClinVar	0	0	0	288	0.000464918	0	0	0	-1.007	0
Benign	15	48714222	T	C	FBN1	GRCh37	ClinVar	0	0	0	44	0.000326231	0.7521	0.3761	0.15	-0.585	-0.523
Benign	17	7579471	G	A	TP53	GRCh37	ClinVar	0.0189	4.56	0	18	0.00043102	0.8602	0.4301	0.05	-0.647	-0.83
Benign	17	29701062	T	C	NF1	GRCh37	ClinVar	0	0	0	32	5.17e-05	0.547	0.2735	0.02	-0.321	0
Benign	17	29553584	C	T	NF1	GRCh37	ClinVar	0	0	1	119	5.61e-05	0.952	0.528	0.05	-0.77	0.11
Benign	5	112179715	A	G	APC	GRCh37	ClinVar	0.0011	4.89	0	6466	0.000117128	0	0	0	-1.778	0
Benign	3	70014387	G	A	MITF	GRCh37	ClinVar	0.0028	0	0	390	7.25e-05	0	0	0	0.107	0
Benign	17	29667606	C	T	NF1	GRCh37	ClinVar	0.0952	10.05	1	58	2.36e-05	0.8227	0.5957	0.16	-2.87	-0.872
Benign	17	29657419	C	T	NF1	GRCh37	ClinVar	0	0	0	98	2.36e-05	0.9655	0.5222	0.25	0.776	-0.604
Benign	8	1728580	C	T	CLN8	GRCh37	ClinVar	0.001	0	1	165	0.000318534	0	0	0	-1.439	0
Benign	13	32971100	C	G	BRCA2	GRCh37	ClinVar	0.0833	0	0	66	0.000257024	0.898	0.449	0.12	0.216	1.411
Benign	14	23902377	G	A	MYH7	GRCh37	ClinVar	0	0	0	60	1.38e-05	0.8333	0.4167	0.01	0.098	0.172
Benign	20	62039787	C	G	KCNQ2	GRCh37	ClinVar	0.0435	0	1	22	0.000554479	0.3548	0.8306	0.03	-0.072	-0.947
Benign	2	170349465	A	G	BBS5	GRCh37	ClinVar	0.0714	0	0	55	0.000977001	0.8088	0.6029	0.31	0.493	0.447
Benign	11	47371334	G	A	MYBPC3	GRCh37	ClinVar	0.04	0	0	10	0.000123629	0.1342	0.9396	0.03	-0.162	-0.169
Benign	5	112128200	T	C	APC	GRCh37	ClinVar	0	0	0	27	0.000342342	0.6429	0.6905	0.063	1.803	1.648
Benign	17	29670056	G	A	NF1	GRCh37	ClinVar	0.0625	0	0	30	2.25e-05	0.4724	0.2362	0.16	0.592	-0.096
Benign	5	36985955	C	T	NIPBL	GRCh37	ClinVar	0.0057	0	0	449	5.24e-05	0.5523	0.7245	0.1	1.508	-0.427
Benign	2	152541487	G	A	NEB	GRCh37	ClinVar	0	7.32	0	3	1.87e-05	0.0303	0.0152	0.05	0.094	0.39
Benign	17	29665151	T	A	NF1	GRCh37	ClinVar	0	0	0	7	0.000445197	0.1014	0.9565	0.15	-0.039	1.634
Benign	17	29576017	G	A	NF1	GRCh37	ClinVar	0.0667	0	1	16	1.31e-05	0.2353	0.1176	0.05	0.728	0.391
Benign	2	166229737	C	T	SCN2A	GRCh37	ClinVar	0.0435	10.28	0	3	4.56e-05	0.0751	0.9628	0.11	-0.369	1.48
Benign	7	6036980	G	C	PMS2	GRCh37	ClinVar	0	0	1	24	0.00025179	0.4898	0.7653	0.172	-3.828	0.423
Benign	7	6042267	G	A	PMS2	GRCh37	ClinVar	0	8.59	0	1	0.000132054	0.0109	0.0054	0.13	-0.297	-0.419
Benign	7	6036980	G	A	PMS2	GRCh37	ClinVar	0	0	1	24	0.00013787	0.4898	0.7653	0.172	-3.828	-1.553
Benign	2	166870329	C	T	SCN1A	GRCh37	ClinVar	0.0556	3.34	0	76	2.16e-05	0.9806	0.5161	0.14	-0.449	-0.096
Benign	5	89992896	G	A	GPR98	GRCh37	ClinVar	0	0	0	68	3.52e-05	0.6476	0.681	0.12	3.57	-2.105
Benign	13	32915095	T	C	BRCA2	GRCh37	ClinVar	0.0021	0	0	239	3.44e-05	0.0969	0.9517	0.16	1.133	0.071
Benign	6	7580065	T	A	DSP	GRCh37	ClinVar	0.003	0	1	58	0.000842297	0.4863	0.2431	0.08	1.587	2.534
Benign	13	32913325	G	A	BRCA2	GRCh37	ClinVar	0	0	0	2009	0.000300309	0.8147	0.5929	0.16	-0.224	0.111
Benign	1	43395423	G	A	SLC2A1	GRCh37	ClinVar	0	5.17	0	29	0.000300353	0.3085	0.1543	0	-0.791	-0.508
Benign	2	220283283	C	T	DES	GRCh37	ClinVar	0	0	1	480	0.000310147	0	0	0	-0.641	0
Benign	8	63998557	G	C	TTPA	GRCh37	ClinVar	0	0	1	181	0.00317562	0	0	0	-2.045	0
Benign	13	32937565	T	C	BRCA2	GRCh37	ClinVar	0	0	0	106	3.82e-05	0.5972	0.7042	0.15	-1.996	0.065
Benign	13	32954227	A	G	BRCA2	GRCh37	ClinVar	0	0	0	56	9.67e-05	0.8058	0.6043	0.23	-3.12	0.522
Benign	21	47423357	C	T	COL6A1	GRCh37	ClinVar	0	0	0	53	0.000109201	0	0	0	-0.51	0
Benign	5	112176556	G	A	APC	GRCh37	ClinVar	0.0011	0	0	3307	2.09e-05	0	0	0	-0.135	0
Benign	7	6022604	T	C	PMS2	GRCh37	ClinVar	0	0	0	19	4.31e-05	0.2262	0.1131	0.12	-0.168	0.385
Benign	2	189974958	G	T	COL5A2	GRCh37	ClinVar	0	0	1	8	0.000463671	0.0711	0.9689	0.1	-0.033	-1.566
Benign	5	112178920	G	A	APC	GRCh37	ClinVar	0	4.32	1	5671	0.000330189	0	0	0	0.341	0
Benign	13	32972493	A	G	BRCA2	GRCh37	ClinVar	0	5.78	0	195	9.67e-05	0	0	0	-0.444	0
Benign	11	62458887	C	G	BSCL2	GRCh37	ClinVar	0	0	0	7	0.000735573	0.0986	0.0493	0.18	1.42	-1.765
Benign	3	38592688	C	T	SCN5A	GRCh37	ClinVar	0	0	0	362	0.000167601	0	0	0	-0.102	0
Benign	14	23886486	C	A	MYH7	GRCh37	ClinVar	0.069	0	0	42	0.000174125	0.506	0.253	0.02	-0.836	-0.732
Benign	13	32972493	A	C	BRCA2	GRCh37	ClinVar	0.0067	6.9	0	195	0.00016028	0	0	0	-0.444	0
Benign	17	2577462	A	G	PAFAH1B1	GRCh37	ClinVar	0.027	5.66	0	109	0.00254508	0.952	0.476	0.11	-2.047	-0.562
Benign	2	152531879	A	G	NEB	GRCh37	ClinVar	0	0	0	27	1.72e-05	0.5143	0.2571	0.15	-0.27	0.771
Benign	17	29663865	T	C	NF1	GRCh37	ClinVar	0	0	0	68	3.07e-05	0.4857	0.7607	0.22	0.7	-0.2
Benign	1	55524173	T	G	PCSK9	GRCh37	ClinVar	0	6.87	0	2	0.000864678	0.0268	0.0134	0.11	-1.027	-0.503
Benign	14	23891481	C	T	MYH7	GRCh37	ClinVar	0	0	0	54	3.09e-05	0.7397	0.3699	0	-3.331	-0.956
Benign	14	23888494	G	C	MYH7	GRCh37	ClinVar	0.0385	3.86	0	11	0.000112516	0.1849	0.0924	0.02	-0.824	1.167
Benign	17	29579964	C	T	NF1	GRCh37	ClinVar	0	0	0	9	2.58e-05	0.2857	0.1429	0.121	5.871	1.928
Benign	13	32931902	A	G	BRCA2	GRCh37	ClinVar	0	0	0	24	2.29e-05	0.2553	0.1277	0.22	0.527	0.286
Benign	13	32930692	C	A	BRCA2	GRCh37	ClinVar	0	0	0	55	0.000695522	0.6044	0.7033	0.1	0.817	0.931
Benign	5	125930758	G	A	ALDH7A1	GRCh37	ClinVar	0	0	1	60	0.000477277	0	0	0	3.838	0
Benign	2	220285297	C	T	DES	GRCh37	ClinVar	0.0323	7.11	0	81	0.00018403	1	0.5	0.04	-3.416	-0.91
Benign	2	152521096	C	T	NEB	GRCh37	ClinVar	0.0714	0	0	27	4.37e-06	0.5	0.25	0.01	0.574	1.195
Benign	12	49434365	A	G	MLL2	GRCh37	ClinVar	0.0029	0	0	859	1.31e-05	0.9481	0.5265	0.04	1.095	-0.103
Benign	2	189898847	G	A	COL5A2	GRCh37	ClinVar	0	2.51	0	96	6.53e-05	0	0	0	1.101	0
Benign	11	103153788	C	A	DYNC2H1	GRCh37	ClinVar	0.0909	0	0	27	0.00018422	0.6923	0.6667	0.11	-0.17	-2.426
Benign	19	11216263	C	T	LDLR	GRCh37	ClinVar	0.0132	0	1	14	0	0.0735	0.9659	0.04	0.2	-0.323
Benign	6	33411653	C	T	SYNGAP1	GRCh37	ClinVar	0.0093	2.23	0	85	8.52e-05	0.1586	0.9216	0.12	1.266	-0.092
Benign	13	32954248	A	G	BRCA2	GRCh37	ClinVar	0.0526	0	0	35	0.000272649	0.5036	0.7554	0.23	-0.673	0.579
Benign	13	32906983	G	A	BRCA2	GRCh37	ClinVar	0.0087	0	0	542	1.07e-05	0.9713	0.5152	0.16	0.289	0.084
Benign	9	130580552	C	T	ENG	GRCh37	ClinVar	0.0169	0	1	105	9.48e-05	0.814	0.407	0.03	-0.876	-0.509
Benign	11	47360216	G	A	MYBPC3	GRCh37	ClinVar	0	0	0	15	5.21e-05	0.1875	0.0938	0	-1.099	-0.946
Benign	17	29653171	A	G	NF1	GRCh37	ClinVar	0	0	0	100	0.00124618	0.4619	0.7714	0.15	0.38	-0.024
Benign	5	112175656	T	C	APC	GRCh37	ClinVar	0	0	0	2407	4.62e-05	0	0	0	0.003	0
Benign	17	29588819	T	C	NF1	GRCh37	ClinVar	0	0	0	57	5.17e-05	0.7755	0.619	0.1	0.702	-1.694
Benign	5	112174954	T	C	APC	GRCh37	ClinVar	0.0021	0	0	1705	5.12e-05	0	0	0	-0.018	0
Benign	19	36334419	G	A	NPHS1	GRCh37	ClinVar	0.04	0	0	46	7.18e-05	0.7541	0.6311	0.06	-1.243	-1.307
Benign	7	6042204	G	A	PMS2	GRCh37	ClinVar	0.0667	0	0	64	6.95e-05	0.6957	0.3478	0.13	1.997	-0.161
Benign	11	47355250	G	A	MYBPC3	GRCh37	ClinVar	0.027	10.07	0	54	7.69e-05	0.551	0.2755	0.04	-0.191	-1.075
Benign	2	152449688	A	G	NEB	GRCh37	ClinVar	0	0	0	46	3.05e-05	0.451	0.2255	0.09	-0.927	1.034
Benign	5	90020671	C	T	GPR98	GRCh37	ClinVar	0.0625	8.03	0	23	1.87e-05	0.2911	0.1456	0.28	-0.161	-1.258
Benign	5	112174054	A	G	APC	GRCh37	ClinVar	0	0	0	805	2.09e-05	0	0	0	-0.133	0
Benign	5	112179790	C	G	APC	GRCh37	ClinVar	0	0	0	6541	0.000172155	0	0	0	0.588	0
Benign	10	73558127	C	T	CDH23	GRCh37	ClinVar	0.0426	0	1	17	3.89e-05	0.1511	0.0756	0.05	0.373	-0.366
Benign	13	32914780	T	G	BRCA2	GRCh37	ClinVar	0	2.89	0	554	0.000214728	0.2247	0.8879	0.16	1.394	0.026
Benign	11	47371578	G	A	MYBPC3	GRCh37	ClinVar	0	7.61	0	14	7.69e-05	0.2828	0.8687	0.032	0.157	-0.823
Benign	19	36339063	G	A	NPHS1	GRCh37	ClinVar	0	0	0	5	0.000116084	0.08	0.04	0.09	-1.445	1.045
Benign	10	17113563	C	T	CUBN	GRCh37	ClinVar	0.0476	0	0	41	1.65e-06	0.4581	0.2291	0.2	-4.043	0.047
Benign	2	220288511	C	T	DES	GRCh37	ClinVar	0	6.19	0	13	0.000310147	0.5909	0.2955	0	-2.383	1.508
Benign	5	90050990	T	C	GPR98	GRCh37	ClinVar	0	0	0	13	1.42e-05	0.1281	0.9409	0.15	0.112	0.142
Benign	8	1719742	C	T	CLN8	GRCh37	ClinVar	0.0093	0	0	22	0.000256468	0.0661	0.9685	0.09	1.608	0
Benign	9	130587161	G	A	ENG	GRCh37	ClinVar	0.0303	0	0	83	0.000137873	0.9486	0.5314	0.05	2.934	0.278
Benign	19	38993224	G	A	RYR1	GRCh37	ClinVar	0	2.86	1	78	1.58e-05	0.7059	0.3529	0.02	1.073	0.563
Benign	16	68842634	C	T	CDH1	GRCh37	ClinVar	0.125	0	1	39	0.000198871	0.5	0.25	0.08	0.607	-0.809
Benign	17	29592289	G	A	NF1	GRCh37	ClinVar	0	0	0	43	1.52e-05	0.7748	0.3874	0.18	-0.258	-1.538
Benign	13	32914123	C	T	BRCA2	GRCh37	ClinVar	0	0	0	1211	3.82e-05	0.4911	0.7547	0.16	1.039	-0.129
Benign	19	38995999	C	T	RYR1	GRCh37	ClinVar	0	0	0	40	1.33e-05	0.8889	0.5667	0.012	0.004	-1.393
Benign	17	29556390	T	C	NF1	GRCh37	ClinVar	0	0	0	94	5.17e-05	0.7326	0.3663	0.11	0.403	-0.072
Benign	17	18024142	C	A	MYO15A	GRCh37	ClinVar	0.0025	0	0	1582	0.000156024	0.8265	0.587	0.09	-1.891	-0.233
Benign	17	29483069	A	C	NF1	GRCh37	ClinVar	0	0	0	69	0.000454429	0.9583	0.4792	0.27	0.262	0.745
Benign	9	98209287	G	A	PTCH1	GRCh37	ClinVar	0.0164	0	0	95	4.33e-05	0.3512	0.8262	0.01	-0.257	-1.064
Benign	15	48826356	A	G	FBN1	GRCh37	ClinVar	0	0	1	47	4.57e-05	0.746	0.373	0.1	1.275	0.695
Benign	10	76735982	C	T	KAT6B	GRCh37	ClinVar	0.0063	3.11	0	107	2.9e-05	0.2296	0.8863	0.08	5.466	-0.323
Benign	17	29654645	C	T	NF1	GRCh37	ClinVar	0	0	0	129	8.31e-05	0.7566	0.3783	0.17	1.097	-0.02
Benign	5	112179490	A	G	APC	GRCh37	ClinVar	0	0	0	6241	0.00123321	0	0	0	0.162	0
Benign	14	23898302	G	A	MYH7	GRCh37	ClinVar	0.037	0	0	12	4.5e-05	0.16	0.08	0.08	-0.338	0.704
Benign	13	32911267	T	C	BRCA2	GRCh37	ClinVar	0	0	0	866	3.44e-05	0.3512	0.1756	0.16	-0.075	-0.013
Benign	10	76744912	G	A	KAT6B	GRCh37	ClinVar	0	0	0	75	2.08e-05	0.0509	0.9748	0.24	-0.135	-1.276
Benign	1	43396734	G	A	SLC2A1	GRCh37	ClinVar	0	0	1	18	0.000482417	0.2236	0.8944	0.16	-0.341	-0.689
Benign	3	41277316	C	T	CTNNB1	GRCh37	ClinVar	0	8.5	0	19	8.68e-05	0.3167	0.85	0.16	3.387	0.657
Benign	3	38595885	G	C	SCN5A	GRCh37	ClinVar	0	7.47	0	20	0.000171143	0.8561	0.5756	0.1	0.717	2.182
Benign	3	38645506	A	G	SCN5A	GRCh37	ClinVar	0	6.85	0	69	1.33e-05	0.371	0.1855	0.02	-0.106	1.72
Benign	5	89924604	G	A	GPR98	GRCh37	ClinVar	0.0444	0	1	46	0.000148091	0.3395	0.8339	0.09	-0.414	0.823
Benign	3	38601671	G	A	SCN5A	GRCh37	ClinVar	0.0227	0	0	34	6.61e-05	0.2411	0.883	0.06	0.699	-0.486
Benign	19	38942433	C	T	RYR1	GRCh37	ClinVar	0.0294	0	1	30	2.92e-05	0.4918	0.2459	0.03	-0.229	-2.037
Benign	8	1719493	G	A	CLN8	GRCh37	ClinVar	0.0093	0	0	271	0.00332002	0.8138	0.5946	0.09	-3.76	0
Benign	19	11218069	G	A	LDLR	GRCh37	ClinVar	0.0455	8.6	1	2	0.00052199	0.0325	0.0163	0.02	0.254	-1.218
Benign	17	7572948	T	C	TP53	GRCh37	ClinVar	0.0052	0	0	61	0.000109739	0	0	0	1.282	0
Benign	17	29552133	T	C	NF1	GRCh37	ClinVar	0	0	0	21	2.58e-05	0.2692	0.1346	0.13	1.156	1.014
Benign	11	47356693	G	A	MYBPC3	GRCh37	ClinVar	0.0811	0	0	68	0.000113952	0.8095	0.4048	0.07	2.808	0.906
Benign	7	150648681	G	A	KCNH2	GRCh37	ClinVar	0.0563	0	1	146	0.000106786	0.5311	0.2656	0	-0.062	0.01
Benign	11	67257894	G	A	AIP	GRCh37	ClinVar	0	2.64	1	35	0.00285604	0.493	0.7606	0.02	1.152	-0.388
Benign	3	38622539	G	T	SCN5A	GRCh37	ClinVar	0	0	0	118	0.000387296	0.5351	0.7347	0.03	0.244	-0.816
Benign	2	220285032	C	T	DES	GRCh37	ClinVar	0.0769	0	0	37	0.000279962	0.7708	0.625	0.033	0.281	-1.211
Benign	5	112111380	C	T	APC	GRCh37	ClinVar	0	3.95	0	55	6.22e-05	1.0092	0.5046	0.077	1.542	-1.283
Benign	13	32913946	A	G	BRCA2	GRCh37	ClinVar	0.0021	0	0	1388	1.75e-06	0.5629	0.7188	0.16	-0.339	0.251
Benign	7	6027070	T	C	PMS2	GRCh37	ClinVar	0	0	0	182	0.000388012	0.4223	0.2111	0.16	-2.229	-0.221
Benign	7	150648552	G	A	KCNH2	GRCh37	ClinVar	0	0	0	17	6.83e-05	0.8131	0.4066	0	-0.148	-0.07
Benign	13	32912602	C	T	BRCA2	GRCh37	ClinVar	0.0021	6.6	0	2201	2.85e-05	0.8925	0.4463	0.16	-0.158	-0.038
Benign	5	112177171	G	A	APC	GRCh37	ClinVar	0.0011	0	0	3922	0.000117128	0	0	0	-0.323	0
Benign	3	38622602	C	T	SCN5A	GRCh37	ClinVar	0.0105	0	1	181	2.15e-05	0.8209	0.5918	0.03	-1.195	-1.548
Benign	9	130586670	A	G	ENG	GRCh37	ClinVar	0.0741	0	0	56	0.000106157	0.7832	0.3916	0.04	-1.23	0.28
Benign	16	68855920	T	C	CDH1	GRCh37	ClinVar	0	0	0	17	7.47e-05	0.1511	0.0756	0.01	-0.357	0.523
Benign	17	29496954	T	C	NF1	GRCh37	ClinVar	0	4.56	0	46	2.12e-05	0.8598	0.4299	0.216	0.288	0.21
Benign	5	90106932	A	G	GPR98	GRCh37	ClinVar	0	2.43	0	224	0.000148091	0.4051	0.7984	0.21	-1.662	0.565
Benign	13	32914570	A	G	BRCA2	GRCh37	ClinVar	0.0021	0	0	764	1.24e-05	0.3098	0.8453	0.16	0.001	-0.101
Benign	13	32899274	A	G	BRCA2	GRCh37	ClinVar	0.0769	0	0	48	0.0010186	0.8807	0.5688	0.202	0.377	-0.783
Benign	5	112178827	T	C	APC	GRCh37	ClinVar	0.0011	3.14	1	5578	3.99e-05	0	0	0	0.133	0
Benign	20	62046269	C	T	KCNQ2	GRCh37	ClinVar	0.0612	3.61	0	14	7.16e-05	0.125	0.942	0.05	0.126	1.062
Benign	17	78092036	C	G	GAA	GRCh37	ClinVar	0.0357	0	0	45	0.000671608	0.5455	0.2727	0.03	1.062	1.085
Benign	13	32972574	C	T	BRCA2	GRCh37	ClinVar	0	0	0	276	5.14e-05	0	0	0	-0.349	0
Benign	9	98231249	G	A	PTCH1	GRCh37	ClinVar	0.0123	0	0	187	4.83e-05	0.928	0.464	0.1	-4.585	-0.749
Benign	17	29664866	G	A	NF1	GRCh37	ClinVar	0	0	0	30	2.8e-05	0.9677	0.4839	0.035	1.835	-0.283
Benign	6	7576569	T	C	DSP	GRCh37	ClinVar	0	3.24	0	43	6.16e-05	0.5276	0.2638	0.11	-0.359	-1.087
Benign	9	6620216	C	T	GLDC	GRCh37	ClinVar	0.0476	0	1	33	4.22e-05	0.4853	0.7647	0.04	0.602	-0.989
Benign	10	73558208	C	T	CDH23	GRCh37	ClinVar	0.0217	0	0	98	2.56e-05	0.8711	0.4356	0.05	0.46	0.748
Benign	13	32910748	C	T	BRCA2	GRCh37	ClinVar	0.0021	6.58	0	347	4.23e-05	0.1407	0.0704	0.16	1.065	-0.184
Benign	17	29562968	G	A	NF1	GRCh37	ClinVar	0.125	3.06	0	33	0.000333568	0.6346	0.3173	0.101	3.255	-1.301
Benign	13	32950889	T	C	BRCA2	GRCh37	ClinVar	0	0	0	40	5.14e-05	0.6557	0.6803	0.1	0.002	0.202
Benign	9	98241423	A	G	PTCH1	GRCh37	ClinVar	0.0385	5.3	0	7	0.000124347	0.0946	0.0473	0.1	-0.044	-0.126
Benign	17	29685618	A	G	NF1	GRCh37	ClinVar	0	0	0	23	0.00124618	0.3217	0.8462	0.06	-0.521	-0.02
Benign	13	32910901	T	C	BRCA2	GRCh37	ClinVar	0.0021	0	0	500	5.14e-05	0.2028	0.1014	0.16	2.081	0.156
Benign	17	29685529	C	T	NF1	GRCh37	ClinVar	0.0556	3.35	0	32	9.16e-05	0.4476	0.2238	0.06	1.165	0.068
Benign	13	32944664	T	C	BRCA2	GRCh37	ClinVar	0	5.22	0	31	4.23e-05	0.3974	0.8077	0.23	0.172	1.631
Benign	9	98209662	G	A	PTCH1	GRCh37	ClinVar	0	0	0	72	8.59e-05	0.2662	0.1331	0.01	0.064	-0.513
Benign	16	68867330	T	C	CDH1	GRCh37	ClinVar	0	0	0	138	0.000198871	0	0	0	0.017	0
Benign	13	32893431	A	C	BRCA2	GRCh37	ClinVar	0	2.72	0	32	0.000484776	0.257	0.8755	0.16	0.931	1.245
Benign	16	88498312	C	T	ZNF469	GRCh37	ClinVar	0.0005	2.4	0	1171	2.96e-05	0	0	0	-0.549	0
Benign	7	6027025	G	A	PMS2	GRCh37	ClinVar	0	4.55	0	227	0.000132054	0.5267	0.2633	0.16	-1.198	-0.233
Benign	13	32907115	T	G	BRCA2	GRCh37	ClinVar	0	7.5	0	410	0.000175089	0.7348	0.6335	0.16	1.028	-0.649
Benign	13	32911543	C	T	BRCA2	GRCh37	ClinVar	0	0	0	1142	7.68e-06	0.4631	0.2315	0.16	0.608	-0.029
Benign	4	3475221	C	T	DOK7	GRCh37	ClinVar	0.0465	0	1	89	0.000142654	0.7706	0.3853	0.02	-0.702	-0.147
Benign	11	76910811	G	T	MYO7A	GRCh37	ClinVar	0	0	0	53	0.000272783	0.3732	0.8169	0.03	0.715	0.632
Benign	3	37092043	T	C	MLH1	GRCh37	ClinVar	0	0	1	67	0.000340269	0	0	0	2.411	0
Benign	16	68846148	G	A	CDH1	GRCh37	ClinVar	0.037	0	0	19	0.000374218	0.2946	0.8605	0.05	-1.173	-0.88
Benign	19	39061258	C	G	RYR1	GRCh37	ClinVar	0.0909	0	0	12	4.33e-05	0.2759	0.1379	0.146	-1.15	-0.852
Benign	9	98211510	G	A	PTCH1	GRCh37	ClinVar	0.0909	0	0	96	4.33e-05	0.7529	0.3765	0	1.171	1.103
Benign	16	68867342	C	T	CDH1	GRCh37	ClinVar	0	0	0	150	0.000147686	0	0	0	-0.993	0
Benign	17	7578480	T	C	TP53	GRCh37	ClinVar	0.0345	0	1	75	0.000126316	0.8152	0.4076	0.06	-0.604	-0.057
Benign	17	29663820	C	T	NF1	GRCh37	ClinVar	0.0278	3.91	0	113	2.12e-05	0.8071	0.6	0.22	-0.312	-0.045
Benign	13	32972349	T	C	BRCA2	GRCh37	ClinVar	0.0067	2.1	0	51	2.11e-05	0	0	0	0.169	0
Benign	17	18052641	C	T	MYO15A	GRCh37	ClinVar	0.0294	4.76	0	50	4.12e-05	0.6211	0.6957	0.12	-1.701	-1.324
Benign	7	6026542	C	G	PMS2	GRCh37	ClinVar	0.0076	0	0	153	0.000396212	0.355	0.8237	0.16	-2.36	0.319
Benign	19	38995951	C	A	RYR1	GRCh37	ClinVar	0.0667	11.73	0	3	0.00047995	0.0667	0.0333	0.012	0.285	-0.481
Benign	13	32929172	A	G	BRCA2	GRCh37	ClinVar	0.0256	2.2	0	175	0.000272726	0.8178	0.4089	0.06	-0.474	-0.23
Benign	13	32972487	A	G	BRCA2	GRCh37	ClinVar	0	4.8	0	189	6.47e-05	0	0	0	0.861	0
Benign	5	112174516	T	C	APC	GRCh37	ClinVar	0	0	1	1267	6.22e-05	0	0	0	-1.062	0
Benign	13	32930609	C	A	BRCA2	GRCh37	ClinVar	0.04	0	0	45	0.000230644	0.4945	0.2473	0.1	2.152	-0.798
Benign	13	32893386	A	T	BRCA2	GRCh37	ClinVar	0	0	0	77	0.000703204	0.6185	0.6948	0.16	0.196	-0.811
[truncated: 3,333 more rows]
