# Supplementary material for: Computational identification of deleterious synonymous variants in human genomes using a feature-based approach
Source: BMC Med Genomics. 2019 Jan 31;12(Suppl 1):12. doi: 10.1186/s12920-018-0455-6 (PMC6357349; doi:10.1186/s12920-018-0455-6)
Supplement: Supplementary file 3 — List of all 74 features used for feature selection and model construction. (XLS 47 kb) [file 12920_2018_455_MOESM3_ESM.xls]

## Sheet: Additional file 3
Additional file 3 List of all 74 features used for feature selection and model construction
Feature type	Number	Name	Description	Type	Source
Splicing	1	ese-loss	Number of neighborhood inference-exonic splicing enhancers (NI-ESE) motifs lost by the variant	Integer	Skippy[1]
	2	ese-gain	Number of NI- ESE motifs gained by the variant	Integer
	3	ess-gain	Number of neighborhood inference- exonic splicing silencer (NI-ESS) motifs gained by the variant	Integer
	4	ess-alteration	Number of alteration of type ESS	Integer
	5	ese-neutral	Number of type ESE changes to neutral (ESE loss)	Integer
	6	neutral-ess	Number of type neutral changes to ESS (ESS gain)	Integer
	7	ese-ess	Number of type ESE changes to ESS (simultaneous ESE loss and ESS gain)	Integer
	8	lortotal	Log-odds ratio score that intergrates the three types of change (ESE loss, ESE gain and ESS gain) into a score that reflects how likely the combination of changes is for a splice-affecting variant. i.e. high positive scores are indicative of splice-affecting variants and negative scores are more indicative of splice-neutral SNPs	Numeric
	9	MD	Minimum distance of the variant from a splice site	Integer
	10	MDE	Minimum distance as a proportion of half the exon (ranges from 0-1, ~0 being the closest the splice site, ~1 being the closest to the center of the exon)	Numeric
	11	DVE	Distance of the variant across the exon as a proportion (ranges from 0-1), i.e. a proportion of ~0 means the variant is close the the 3' splice site, a proportion of ~1 means the variant is close to the 5' splice site	Numeric
	12	regConScore	Regulatory constraint score of the region surrounding the variant. This score takes into consideration positions thought to be under neutral selection such as synonymous positions. High scores (e.g. >1.8) suggest the region is under greater evolutionary non-coding selection and therefore possibly important for splicing	Numeric
	13	regConZ	Reflects how the regulatory constraint score compares to a distribution of scores for HapMap SNPs in similar exonic contexts (in this case, distance from a splice junction). You should look for positive Z scores as this suggests that the region is more conserved than for most splice-neutral polymorphisms	Numeric
	14	5'SS	Splice site score (strength of sequence to consensus) of the 5' splice site as scored by the Maximum Entropy approach (MaxEnt) program	Numeric
	15	3'SS	Splice site score (strength of sequence to consensus) of the 3' splice site as scored by the Maximum Entropy approach (MaxEnt) program	Numeric
	16	deltaSS3	Represents the largest change in 3' splice site score between the reference and the variant in a sliding window around the variant.Only positive delta scores in which the MaxEnt score of the new variant splice site is also positive is reported, otherwise 'NA' is reported	Numeric
	17	ectopic3-score	Highest scoring 3' splice site created by the variant. This is only reported if the deltaSS3 is positive, otherwise 'NA' is reported	Numeric
	18	biggerSplice3	Has a value of 1 if the 3' ectopic splie site is as great or greater than the natural 3' splice site or 0 if not	Bool
	19	deltaSS5	Represents the largest change in 5' splice site score between the reference and the variant in a sliding window around the variant.Only positive delta scores in which the MaxEnt score of the new variant splice site is also positive is reported, otherwise 'NA' is reported	Numeric
	20	ectopic5	Highest scoring 5' splice site created by the variant. This is only reported if the deltaSS3 is positive, otherwise 'NA' is reported.	Numeric
	21	biggerSplice5	Has a value of 1 if the 5' ectopic splie site is as great or greater than the natural 5' splice site or 0 if not	Bool
	22	ese-dens	Density of NI-ESE (exonic splicing enhancer) hexamers in the exon sequence	Numeric
	23	eseZ	Reflects how the exon ESE density compares to a distribution of exon ESE densities of HapMap SNP containing exons of similar sizes as the one containing your variant. Generally, splice-affecting variants occur in exons with lower ESE densities, so you should look for a negative Z-score	Numeric
	24	ess-dens	Density of NI-ESS (exonic splicing silencer) hexamers in the exon sequence	Numeric
	25	essZ	Z score that reflects how the exon ESS density compares to a distribution of exon ESS densities of HapMap SNP containing exons of similar sizes as the one containing your variant. Generally, splice-affecting variants occur in exons with higher ESS densities, so you should look for a positive Z-score	Numeric
	26	upintron-ess	Density of NI-ESS hexamers in the 100bp of intronic sequence upstream of the exon	Numeric
	27	upintronZ	Z score that reflects how the upstream intronic ESS density compares to a distribution of upstream intronic ESS densities of HapMap SNP containing exons of similar sizes as the one containing your variant. Generally, splice-affecting variants occur in exons with higher intronic ESS densities, so you should look for a positive Z-score, although this feature is only weakly statistically associated …	Numeric
	28	downintron-ess	Density of NI-ESS hexamers in the 100bp of intronic sequence downstream of the exon	Numeric
	29	downintronZ	Z score that reflects how the downstream intronic ESS density compares to a distribution of downstream intronic ESS densities of HapMap SNP containing exons of similar sizes as the one containing your variant. Generally, splice-affecting variants occur in exons with higher intronic ESS densities, so you should look for a positive Z-score, although this feature is only weakly statistically associa…	Numeric
	30	SR-	SR-protein motifs lost	Numeric	SilVA[2]
	31	SR+	SR-protein motifs gained	Numeric
	32	FAS6-	Hexamer splice suppressor motifs lost	Numeric
	33	FAS6+	Hexamer splice suppressor motifs gained	Numeric
	34	PESE-	Octamer splice enhancer motifs lost	Numeric
	35	PESE+	Octamer splice enhancer motifs gained	Numeric
	36	PESS-	Octamer splice suppressor motifs lost	Numeric
	37	PESS+	Octamer splice suppressor motifs gained	Numeric
	38	MES	Max splice site score	Numeric
	39	|∆MES|	Max change in splice site score	Numeric
	40	∆MES+	Max splice site score increase	Numeric
	41	∆MES-	Max splice site score decrease	Numeric
	42	MES-MC	Has a value of 1 if strongest site change or 0 if not	Bool
	43	MES-CS	Has a value of 1 if a cryptic site now strongest or 0 if not	Bool
	44	MES-KM	Has a value of 1 if site change most or 0 if not	Bool
	45	dPSI	The delta PSI. This is the predicted change in percent-inclusion due to the variant, reported as the maximum across tissues (in percent)	Numeric	SPIDEX[3]
	46	dPSIZ	This is the z-score of dPSI relative to the distribution of dPSI that are due to common variant	Numeric
Conservation	47	GERP++	GERP++ csore is used to measure the Conservation at the mutation position	Numeric	SilVA[2]
	48	PhCons100way	100-way vertebrates conservation by PhastCons at the mutation position	Numeric	SnpEff[4]
	49	mamPhyloP	Mammalian PhyloP score at mutation position	Numeric	MyVariant[5]
	50	priPhyloP	Primate PhyloP score at mutation position	Numeric
	51	verPhyloP	Vertebrate PhyloP at the mutation position at mutation position	Numeric
	52	mamPhCons	Mammalian PhastCons conservation score at mutation position	Numeric
	53	priPhCons	Primate PhastCons conservation score at mutation position	Numeric
	54	verPhCons	Vertebrate PhastCons conservation score at mutation position	Numeric
Codon usage	55	RSCU	RSCU (Relative synonymous codon usage)of new codon	Numeric	SilVA[2]
	56	|RSCU|	Change in RSCU caused by mutation	Numeric
Sequence	57	CpG	Has a value of 1 ifmutation change a CpG or 0 if not	Bool	SilVA[2]
	58	CpGexon	Observed/expected CpG content of exon	Numeric
	59	fpre	Relative distance to end of pre-mRNA	Numeric
	60	fpost	Relative distance to end of mature mRNA	Numeric
	61	GC content	GC percent GC in a window of +/- 75bp	Numeric	MyVariant[5]
	62	DSP	Mutation site distance to the nearest splice site	Integer	SeattleSeq[6]
RNA folding	63	∆∆Gpre,50	Folding energy change, pre-mRNA, 50 bp window	Numeric	SilVA[2]
	64	∆∆Gpost,50	Folding energy change, mature mRNA, 50 bp window	Numeric
	65	∆Dpre,50	Ensemble diversity change, pre-mRNA, 50 bp window	Numeric
	66	∆Dpost,50	Ensemble diversity change, mature mRNA, 50 bp window	Numeric
Translation efficiency	67	TE	The tRNA adaptation index of the tRNA usage	Numeric	CodonR[7]
Function regions annotation	68	RBPs	Whether the variant is in RNA binding proteins(RBPs) or 0 if not	Bool	ENCODE[8]
	69	open chromatin	Has a value of 1 if the variant is in open chromatin or 0 if not	Bool
	70	histone modifications	Has a value of 1 if the variant is in histone modifications or 0 if not	Bool
	71	TFBS	Has a value of 1 if the variant is in transcription factor binding site or 0 if not	Bool
	72	DNase I Hypersensitivity Clusters	Has a value of 1 if the variant is in DNase I Hypersensitivity Clusters in 125 cell types or 0 if not	Bool
	73	all footprints	Has a value of 1 if the variant is in DNase I footprints or 0 if not	Bool
	74	transcription factor binding site cluster track	Has a value of 1 if the variant is in transcription factor binding site Cluster Track or 0 if not	Bool
References
[1] Woolfe A, Mullikin JC, Elnitski L: Genomic features defining exonic variants that modulate splicing. Genome Biol 2010, 11(2):R20.
[2] Buske OJ, Manickaraj A, Mital S, Ray PN, Brudno M: Identification of deleterious synonymous variants in human genomes. Bioinformatics 2013, 29(15):1843-1850.
[3] Xiong HY, Alipanahi B, Lee LJ, Bretschneider H, Merico D, Yuen RK, Hua Y, Gueroussov S, Najafabadi HS, Hughes TR: The human splicing code reveals new insights into the genetic determinants of disease. Science 2015, 347(6218). doi:10.1126/science.1254806.
[4] Cingolani P, Platts A, Wang le L, Coon M, Nguyen T, Wang L, Land SJ, Lu X, Ruden DM: A program for annotating and predicting the effects of single nucleotide polymorphisms, SnpEff: SNPs in the genome of Drosophila melanogaster strain w1118; iso-2; iso-3. Fly (Austin) 2012, 6(2):80-92.
[5] Xin J, Mark A, Afrasiabi C, Tsueng G, Juchler M, Gopal N, Stupp GS, Putman TE, Ainscough BJ, Griffith OL: High-performance web services for querying gene and variant annotation. Genome Biol 2016, 17:91
[6] http://snp.gs.washington.edu/SeattleSeqAnnotation138
[7] Dos Reis M, Savva R, Wernisch L: Solving the riddle of codon usage preferences: a test for translational selection. Nucleic Acids Res 2004, 32(17):5036-5044.
[8] Hoffman MM, Ernst J, Wilder SP, Kundaje A, Harris RS, Libbrecht M, Giardine B, Ellenbogen PM, Bilmes JA, Birney E: Integrative annotation of chromatin elements from ENCODE data. Nucleic Acids Res 2012, 41(2):827-841.
