# Supplementary material for: Computational identification of deleterious synonymous variants in human genomes using a feature-based approach
Source: BMC Med Genomics. 2019 Jan 31;12(Suppl 1):12. doi: 10.1186/s12920-018-0455-6 (PMC6357349; doi:10.1186/s12920-018-0455-6)
Supplement: Supplementary file 5 — Summary of AUC scores based on 10-fold cross-validation and the independent test set when benign variants are 10, 20, 30, 40, and 50 times of deleterious variants in the training set, respectively. (XLS 19 kb) [file 12920_2018_455_MOESM5_ESM.xls]

## Sheet: Additional file 5
Additional file 5 Summary of AUC scores based on 10-fold cross-validation and the independent test set when benign variants are 10, 20, 30, 40, and 50 times of deleterious variants in the training set, respectively
Size	Training set	Test set
ClinVar (10 times)	0.864	0.865
ClinVar (20 times)	0.86	0.869
ClinVar (30 times)	0.857	0.867
ClinVar (40 times)	0.852	0.861
ClinVar (50 times)	0.857	0.866
